# Supplementary material for: iMAP: A Web Server for Metabolomics Data Integrative Analysis
Source: Front Chem. 2021 May 5;9:659656. doi: 10.3389/fchem.2021.659656 (PMC8133432; doi:10.3389/fchem.2021.659656)
Supplement: Supplementary file 2 [file Data_Sheet_2.xlsx]

## Sheet: Contents
Table Captions
Table S1	Table S1. Raw data to build the predictive model.
Table S2	Table S2. Grouping of samples and train/test information by random separation.
Table S3	Table S3. P-value between groups. p_all: P-value by Kruskal test among three groups. fdr_all: FDR value adjusted from p_all, pairwise_p.raw: pairwise P-value by Kruskal Wallis test between groups, pairwise_P.adj: post-hoc Tukey P-value from pairwise_p.raw.
Table S4	Table S4. Statistical summary. Trend_HC_PolyP_CRC: TRUE means that the trends across groups HC, PolyP, and CRC were qualified to the criterion. ※: FC value qualified to the criterion.
Table S5	Table S5. Metabolites filtered by three different criteria.
Table S6	Table S6. Real group information and the predicted value of test set samples from HC and CRC group. Random Forest and Elastic Net were used to build and validate the model simultaneously.
Table S7	Table S7. Real group information and the predicted value of test set samples from PolyP and CRC group. Random Forest and Elastic Net were used to build and validate the model simultaneously.
Table S8	Table S8. Real group information and the predicted value of test set samples from HC andPolyP group. Random Forest and Elastic Net were used to build and validate the model simultaneously.
Table S9	Table S9. Processed proteomic data from the IBD database for correlation-based network construction.
Table S10	Table S10. Processed metabolomic data from the IBD database for correlation-based network construction.
Table S11	Table S11. Spearman correlation analysis results between metabolomic data and proteomic data.
Table S12	Table S12. Edges subsetting from Spearman correlation analysis results for network construction.
Table S13	Table S14. Four graph-theory centralities of nodes in the network.

## Sheet: Table S1
Table S1. Raw data to build the predictive model.
SampleID	1_Methyladenosine	1_Methylhistamine	2_Aminoadipate	2__Deoxyuridine	3_Nitro_tyrosine	4_Pyridoxicacid	5_Hydroxytryptophan	Acetoacetate	Acetylcholine	Aconitate	Adenosine	Adenylosuccinate	AdipicAcid	Alanine	Allantoin	Alpha_KetoglutaricAcid	Aminoisobutyrate	AMP	Anthranilate	Arginine	Asparagine	AsparticAcid	Betaine	Biotin	Carnitine	Choline	CitraconicAcid	Citrulline	Creatine	Creatinine	Cystamine	Cystathionine	Cystine	Cytidine	Cytosine	D_GA3P_DHAP	Dimethylglycine	D_LeucicAcid	DTMP	Epinephrine	Erythrose	F16BP_F26BP	Fructose	Fumaric	G16BP	gama_Aminobutyrate	Glucoronate	Glucose	Glutamicacid
C109	390954	34627.3	141257	13115.8	92919.5	333815	68873.5	46020.7	2.56489e+06	410577	18463.9	40454.4	107486	6.58643e+06	75953.5	1.60666e+06	45770.4	189077	37656.3	1.44084e+07	612823	1.45045e+06	2.92634e+07	85293.4	79426.4	7.34133e+06	592862	9.28675e+06	3.97906e+06	8.98627e+06	46487.6	11222.5	180594	8396.55	6394.6	880331	378882	30296.3	212198	283867	87779.5	837593	413143	1.39046e+06	529983	27653.9	287108	7.18194e+07	2.1465e+06
C11	567984	52845.9	528025	14327.7	84533.1	402461	83669.8	1.91949e+06	1.68568e+06	788688	16653.3	68475.7	287875	4.29916e+06	120981	2.01353e+06	52381.4	256818	77685.6	1.90867e+07	577365	2.8622e+06	2.87575e+07	141063	85266.5	8.02326e+06	1.11453e+06	7.16504e+06	5.07844e+06	1.44231e+07	133358	12948.6	268804	35584.8	19962.1	1.05718e+06	778289	31385.1	230449	523438	205570	1.33221e+06	213043	2.91311e+06	778688	31374.9	221697	7.03541e+07	3.23928e+06
C115	558843	31507.3	188272	12756.9	82712.6	389636	88659.1	765983	1.18861e+06	610838	19493.6	61940.6	254568	4.60543e+06	201813	1.62576e+06	44065.3	253157	41063.8	1.67777e+07	737621	4.4115e+06	3.90373e+07	97843.2	73387.4	9.12421e+06	861186	4.8155e+06	3.35026e+06	7.10641e+06	77167.7	28132.1	259394	34757.5	250124	1.04e+06	467623	843583	225722	500043	201843	1.21176e+06	188418	3.2326e+06	706412	30227	225078	7.85536e+07	5.85445e+06
C12	476949	29397	107076	10539	84197.2	373059	77195	142703	1485272	518019	4064	79695.7	187094	8500302	99364.6	2.07087e+06	58238	213020	67758.7	16464173	675555	1.48894e+06	32513478	75843.1	86313	12352045	699539	1.21792e+07	6837981	10100428	26359	21834	190063	23863	13792	960336	308198	51370.7	219300	313550	121484	809290	1.91805e+06	2.00141e+06	492098	29379.7	232986	7.39289e+07	3625356
C122	398317	38877	158299	11689	89298.7	323707	80880	306071	1155883	509246	7447	62996.1	158608	5324333	73292.8	1.46811e+06	44591	204699	87093.1	14634910	561881	2.52905e+06	33555430	86004.8	104846	11005756	684519	7.7212e+06	8082642	8162719	94443	9813.08	193381	29571	16701	926634	1124528	37410.4	218441	310614	129881	930190	260535	1.6847e+06	581822	22656	156067	6.67293e+07	3205203
C13	411224	25493	136600	12425	90133.3	358042	77767	144710	2435552	369974	6201	73255	208834	7672638	105206	2.1314e+06	46498	194986	26350.3	16005583	768291	2.18265e+06	27205682	133116	92297	6454328	447992	1.08658e+07	9271720	11070723	77052	9921.68	198183	31932	1	1.01929e+06	920446	27888.7	212009	318838	133176	921737	247434	2.05512e+06	515132	29819.7	94234.1	7.77971e+07	3515217
C132	412251	44478.2	235936	15692.6	89317.6	355881	74736.3	280533	1.88803e+06	423138	73117	102060	112882	4.27993e+06	92616.7	2.02924e+06	41428.1	247713	80234.2	1.32352e+07	664675	784488	4.06484e+07	228928	108698	7.44813e+06	604718	9.46305e+06	2.65539e+07	8.44647e+06	269854	22905.5	211085	94882.1	37243.7	1.04674e+06	1.84124e+06	29538.3	248278	334638	146468	1.08551e+06	288821	1.5447e+06	675634	28084.4	153328	5.85851e+07	916836
C133	414501	27448.7	419827	15743.6	83879.1	347877	71699.6	165973	2.80158e+06	1.05671e+06	20947.1	8932.25	87200	8.07601e+06	121593	1.44786e+06	45739.5	221867	38753.1	1.12156e+07	502939	1.49893e+06	3.64022e+07	146184	98492.8	8.82499e+06	1.54699e+06	3.87108e+06	2.46249e+06	1.49768e+07	323332	24276.7	231503	13910.3	54849.5	898442	817373	88529.1	203032	377282	113333	849064	102851	2.32395e+06	483042	33247.3	488139	6.45745e+07	2.63581e+06
C139	416166	34757	351044	8418	91736.9	347660	78293	993604	1680517	613838	5595	69195.5	308538	5046180	194763	1.49451e+06	57530	227181	19314.1	15135250	513994	1.7604e+06	37615722	115938	96477	4949109	986414	9.09125e+06	13823524	8880343	97008	6038.57	194568	17727	59956	997318	1792008	67314.2	222477	346272	211363	882452	307363	3.17979e+06	534022	17305.6	80119.9	6.89589e+07	2394526
C14	384549	26494	124682	9693	70050.1	354733	82401	252089	1416554	525224	9231	70646.7	180420	5930449	77223.7	1.22521e+06	51510	202137	38828.5	15535421	610100	1.89383e+06	25272818	87152.3	91888	9001802	736397	6.03613e+06	14133368	7913226	89701	6801.84	216036	18447	9540	952335	927146	23107.1	225016	322775	108109	897878	308198	2.09258e+06	507652	18168.7	133968	7.21478e+07	1800869
C152	567129	23450	672253	9994.93	114782	454543	80289.7	663460	1.71568e+06	533103	13275	67243.4	270631	5.35614e+06	98891.1	1.91154e+06	49698.7	241267	166509	2.28187e+07	650347	2.17857e+06	7.0163e+07	187495	86621.2	7.68992e+06	858700	1.01341e+07	2.12096e+07	9.85845e+06	1.67201e+06	6873.78	245533	19874.9	1	1.06439e+06	2.12917e+06	45912.1	239473	497335	173710	1.28421e+06	190816	2.24494e+06	703832	38654.7	1.06624e+06	6.76117e+07	2.77896e+06
C154	458708	19012	253097	10309	61022.2	406798	80340	873892	731316	557361	7472	51686.2	287051	5299499	211116	1.37347e+06	49197	226010	97777.1	11142906	708280	2.13248e+06	47117018	163754	63481	15511920	751933	8.00527e+06	17123114	7932088	270139	46496.5	235748	11003	1	930507	803717	65886	237632	285755	144160	923963	262779	2.38177e+06	531371	20926.7	364507	6.54991e+07	4237413
C156	368820	18801	215612	8837	73784.7	356122	69735	858672	1708831	591082	7199	61547.6	223436	3727292	150870	1.79896e+06	58431	192421	34993.5	17660366	682946	1.83192e+06	39055933	112208	103452	8681145	738258	1.4104e+07	12993211	9273995	61817	5367.05	158803	12103	103735	1.02195e+06	1063322	45753	219705	328286	118597	866198	278848	2.32284e+06	516002	21623.7	126100	5.88184e+07	1645850
C157	363294	17961	211814	13208.4	58280.4	377981	92021.9	105611	1.47927e+06	402559	22651.1	11703.4	73690.3	3.32765e+06	65278.6	1.53139e+06	53857.1	208102	16980.2	1.80088e+07	555845	1.28919e+06	4.3149e+07	107885	102326	7.08862e+06	553505	8.1669e+06	1.55332e+07	1.08196e+07	226943	5998.64	232896	10540.2	60466.6	886457	663996	87505.2	203445	493634	151975	805823	87921.5	2.78827e+06	439982	22481	492599	3.93687e+07	1.06161e+06
C162	427550	16635	212546	11370	78421.4	352514	74310	104263	833280	336817	7970	97548.8	165419	4808685	120552	1.36989e+06	46599	225781	158704	13575836	462941	2.7967e+06	20359975	96126.6	57683	7128638	413475	1.10387e+07	6481796	8512286	410047	8278.48	222268	15390	1	965759	300762	48788.9	223649	319465	140314	970228	285975	2.64994e+06	536775	24447.1	261643	6.97683e+07	3169886
C168	452920	31226.6	245434	12644.1	89636.7	373751	81073.7	465040	2.4977e+06	488772	18675.3	77675	204076	5.37037e+06	128074	1.97592e+06	42634.6	256106	110951	1.69236e+07	655677	2.02732e+06	3.82712e+07	117587	104735	9.73145e+06	725306	9.49143e+06	6.70912e+06	1.069e+07	267470	14039.7	254082	11396.1	55249.9	996200	1.0647e+06	259407	220813	486345	199325	1.29575e+06	186780	2.36615e+06	737681	35720.5	221188	6.53732e+07	2.8744e+06
C173	572292	24993.9	315960	11377.7	77819.5	325985	83426.3	165898	2.27222e+06	511939	28239.9	46815.5	404445	3.94336e+06	163702	927655	51182.7	227540	105382	1.45595e+07	456357	1.25801e+06	3.35251e+07	115913	85197.4	1.20563e+07	759658	8.07863e+06	4.90692e+06	1.49986e+07	275006	73631.1	261767	32476.7	96035.5	1.01629e+06	492779	41240.8	209701	446914	160905	1.2264e+06	4.15346e+06	3.92868e+06	784049	13149.4	307601	6.51748e+07	2.70093e+06
C177	485946	48012	182545	13856.4	94915.3	361172	82767	227644	1.8942e+06	762103	26547.2	65611.1	183090	8.68005e+06	101672	1.79764e+06	47496.7	240836	59039.2	2.05851e+07	644243	1.42931e+06	3.76718e+07	151739	130216	8.14595e+06	1.06408e+06	1.15245e+07	8.50379e+06	9.1474e+06	122823	16565.3	219837	42492.3	31046.6	995996	1.72429e+06	25760	240475	361988	129290	1.15486e+06	304831	2.25489e+06	644205	22573.9	145440	9.09309e+07	2.54157e+06
C187	449289	24335	108451	11237	80095	371958	81281	132797	1393829	188913	5214	52655.2	151752	6555792	98356.4	1.58251e+06	50853	195917	32444.7	17182025	595615	3.31982e+06	23305089	132898	95291	9086750	291958	7.18164e+06	7042044	9683654	90531	8794.17	169677	21359	1	937818	552234	25462.8	180990	297829	142056	839932	272387	2.06127e+06	534649	25595.4	294451	6.92271e+07	5498845
C193	496170	36800	170504	8333	124970	306048	78060	95318.6	1813894	475601	6541	112937	175464	5472136	180202	1.51842e+06	46431	208865	39828.8	20130308	586480	2.51423e+06	31259867	127810	118189	11768044	637858	1.13578e+07	8377239	10206428	143369	22703.5	206308	16366	27726	855111	1188750	45203.1	205292	312266	107835	851593	548734	1.64345e+06	514816	23047.3	185168	8.66416e+07	3499272
C20	367490	31257	191084	12275	78598.3	343004	78445	106098	1520952	634780	6053	64267.9	199114	5485062	173825	1.48914e+06	52927	204778	75033.3	15081806	581882	2.78306e+06	36935691	150232	89002	9252791	865307	7.95154e+06	3895545	9519981	115612	16343.9	245027	22081	41455	945678	467637	46157.1	246880	326085	102568	836317	272464	2.24686e+06	501898	23113.3	166427	6.77384e+07	3034953
C200	258237	42811.3	129058	12801	52553.2	394768	83536.5	36860	1.86149e+06	283089	28074.8	11832.8	54388.7	6.07607e+06	40632.3	1.81374e+06	61458.7	207222	16840.7	1.93252e+07	857090	1.60551e+06	3.72239e+07	160928	106592	1.26507e+07	443552	7.13043e+06	6.00368e+06	1.14099e+07	145055	8132.5	213279	17044.7	27303.5	937282	1.45158e+06	13986.1	210929	430824	146977	812505	71787.5	2.32141e+06	476781	27415.6	442361	4.37638e+07	2.05731e+06
C202	357026	41862.8	218010	14341.4	80627.3	405091	92887.6	1.41502e+06	1.84402e+06	518040	20027.7	95105.1	161020	5.52276e+06	72626.1	1.77924e+06	37335.2	255186	73954	2.16771e+07	768127	2.17659e+06	3.96013e+07	99746	96725.8	5.5016e+06	761171	9.54395e+06	8.03705e+06	1.02881e+07	128631	6996.91	241696	9778.91	1	1.09187e+06	1.2688e+06	24485.2	238949	502246	167326	1.28828e+06	145942	2.36028e+06	767507	28071.3	109930	6.63635e+07	2.69784e+06
C214	344961	24148	224058	9335	86739.7	337224	73818	825381	2044697	546193	7091	54990.5	202704	6000334	198995	1.50103e+06	39400	217501	54762.1	13529510	565600	1.77753e+06	36080337	112017	96778	9379377	761424	6.75083e+06	4852585	10524176	120826	10500.3	180240	23110	269170	943469	1201723	406778	222221	305428	110350	868777	539237	1.94127e+06	503708	20385	208597	7.3368e+07	2683518
C24	636235	47890.1	711761	12919.8	154824	410695	98423.7	3.39732e+06	1.40353e+06	786571	18164.7	47731	421026	6.70623e+06	81848.4	1.70448e+06	83968	242210	37563.1	1.03822e+07	629882	1.90193e+06	3.24654e+07	136226	125063	2.48716e+07	1.09176e+06	2.35422e+06	3.71024e+06	6.89123e+06	28560.1	169763	195959	34727.1	1	1.08955e+06	1.41566e+06	21231.5	228906	499259	135203	1.18905e+06	197808	2.03691e+06	743634	37034.1	214700	1.17498e+08	2.84194e+06
C250	176266	31305.1	74719.6	12988.8	44805	299758	64873.6	84477.5	1.37323e+06	206870	13788.7	11026.3	90735.5	8.34669e+06	25907.8	1.65546e+06	92873.4	187101	9143.61	1.80905e+07	699805	1.06246e+06	3.3049e+07	125964	72006.4	1.46015e+07	255758	8.9768e+06	4.83916e+06	9.72887e+06	79080.3	14958.5	156759	10272.2	11464.3	912168	1.01788e+06	24588.3	179106	376861	136324	869955	45738.4	4.1117e+06	467764	20143.8	351109	3.15791e+07	3.01645e+06
C253	585747	25706.2	261552	10651	78902.1	401020	76920.8	300035	2.66312e+06	475829	14451	101472	276208	5.58662e+06	160919	1.45742e+06	51238.8	265407	42848.4	1.9579e+07	865414	2.73267e+06	3.13653e+07	119402	113932	7.96379e+06	637563	9.95045e+06	1.84784e+07	9.14725e+06	117992	19974	238323	24265.9	17887.5	1.04184e+06	1.30245e+06	29845.1	220394	484045	186442	1.32651e+06	189238	2.20845e+06	737106	19880.3	188329	7.42283e+07	3.49109e+06
C257	475436	27004.6	192159	13499.3	124574	365755	84518.3	2.51323e+06	909045	635573	17654.7	32291.3	219131	5.16897e+06	134065	1.77077e+06	51585.2	221217	93758.2	1.56544e+07	606647	1.12332e+06	3.34626e+07	156972	106201	7.62598e+06	832237	8.76008e+06	1.39739e+07	5.96427e+06	65659.2	3235.01	220734	21300.2	1	961845	2.37221e+06	19046.6	228094	357819	179086	1.14599e+06	394451	2.27554e+06	655506	22880.4	154253	9.1559e+07	2.82176e+06
C263	496707	27661	185850	8840.93	105281	382194	80447.7	211597	1.78319e+06	363538	17992.3	66585.8	133796	6.8452e+06	173694	1.98032e+06	58641.9	258004	90672.7	1.75171e+07	826507	1.52405e+06	3.14609e+07	179513	109286	8.38735e+06	584273	1.32549e+07	6.6088e+06	1.2586e+07	194731	12900.2	229848	14787.5	50804.9	1.01902e+06	1.02974e+06	52944.4	200120	442066	199939	1.28252e+06	211294	2.20247e+06	682558	33654.1	162019	8.21946e+07	2.54303e+06
C276	347051	29918	166173	10942	73170.7	380650	69462	195568	2337651	545015	18060	61441.9	2.16086e+06	5736064	363446	1.40457e+06	49598	216393	52031.6	11730849	649452	2.4629e+06	44469356	153967	106584	14045127	813397	9.21674e+06	7384178	10587554	79544	8825.66	193023	32285	7001	911293	744504	18536.2	213807	287771	118973	835714	271834	1.54261e+06	570117	17157.1	87642.8	6.47835e+07	2604190
C277	531463	48395.3	164471	11053.9	51449.1	418956	86447.1	118082	1.53206e+06	488953	18504.3	81217.1	150031	9.55517e+06	119508	1.94297e+06	46196.5	248747	52114.4	1.50671e+07	1.05299e+06	2.38669e+06	3.40065e+07	132917	88425.5	8.34428e+06	764396	1.08237e+07	1.00284e+07	1.13702e+07	62548.3	10388.4	252588	22137.4	34046.9	1.04111e+06	750046	39173.4	242710	469139	156367	1.20938e+06	159639	1.95838e+06	712800	33872.7	156813	9.27306e+07	4.01865e+06
C278	406965	15326	156050	11217	64883.4	381829	78361	135821	1725368	301907	8645	79769.1	188861	4566436	224112	996112	50130	219933	97942.1	15320274	493286	2.70153e+06	35036398	122509	83325	8161928	437645	5.72947e+06	9293801	8376836	192382	26040.8	208980	24635	22608	880070	849477	31438.6	219878	310773	154580	842165	435750	2.3095e+06	495292	11945.4	627556	5.1368e+07	2439687
C279	433398	28461.9	98363.6	8529.03	91746.6	339314	81497.6	220776	1.84062e+06	404733	42392.8	53512.9	127806	6.50677e+06	88157.3	1.76969e+06	52551.8	221191	71390.1	1.57068e+07	753790	749708	3.76594e+07	189271	100756	9.32489e+06	591820	1.36212e+07	1.18976e+07	1.09998e+07	151166	10562.7	228670	25320	66155	949440	1.372e+06	244883	221786	357932	162869	1.09925e+06	321546	2.11865e+06	721378	25030	129545	7.05973e+07	1.82478e+06
C28	419417	18495	166916	11118	70966.7	373470	85596	461358	1129129	560002	4859	63493.9	173147	6053171	105054	1.57242e+06	59202	232580	89694.4	14300724	771755	1.49249e+06	25334346	79258.4	82485	11390516	817228	1.2063e+07	15805082	9960794	169108	6558.76	211449	15834	1	934411	1023553	66763.6	233238	330696	114784	872665	1.14441e+06	2.00578e+06	535638	25257.9	149841	6.08139e+07	3434034
C281	644674	29815.8	197205	11771.5	98631.7	355449	80083.4	327091	3.53755e+06	862676	30316.3	51525.9	126352	6.34347e+06	136030	1.40663e+06	47656	237626	89935.6	1.99129e+07	642001	1.15571e+06	3.04848e+07	63989.6	118797	1.06781e+07	1.24738e+06	9.88552e+06	4.94609e+06	1.52285e+07	429469	61272.2	226708	34158.9	67939.2	1.05704e+06	945365	95235	215254	401719	196694	1.14736e+06	1.2237e+06	1.62407e+06	739036	25812.6	348292	8.05829e+07	2.51096e+06
C282	295481	42547.2	115180	11056	83360.1	364656	81782.1	1.52671e+06	1.30527e+06	421149	33396.2	55997.2	214587	4.21752e+06	66860.2	1.73214e+06	30966.9	227825	40605.5	1.64836e+07	513260	1.13701e+06	4.02278e+07	119749	92752.2	7.35781e+06	576408	9.79722e+06	1.39547e+07	5.64985e+06	46547.8	15281	215302	17160.3	119165	1.00149e+06	687266	434298	216376	420996	108455	1.14065e+06	284867	1.71198e+06	741961	25404.5	140036	6.83438e+07	2.91136e+06
C283	424800	14291.7	126393	12030.1	114255	332529	83301.2	194223	2.19461e+06	494670	28169.2	59432.9	174549	7.38785e+06	83785.9	1.85594e+06	40848.6	223194	179540	1.85546e+07	882554	1.75956e+06	4.52443e+07	128912	132352	9.71449e+06	768193	2.00575e+07	9.99759e+06	1.00668e+07	141279	27695.3	253405	27124.7	1	974031	1.18451e+06	29678.6	216202	381672	125440	1.23368e+06	460004	1.54702e+06	755522	33543.1	210538	8.16215e+07	2.924e+06
C284	308848	24209.5	118373	12480.5	77598.3	336507	79720.7	2.75731e+06	1.49509e+06	309322	36431.7	50574.2	208625	3.68134e+06	80725.3	1.1578e+06	48512.4	238561	76449.5	8.49919e+06	476618	533436	3.09159e+07	106534	85886.1	6.92622e+06	411567	5.65529e+06	4.2056e+06	7.25163e+06	39938.6	5759.64	192496	24342.5	52184.4	934083	1.49941e+06	40569.8	204627	411709	112993	1.22472e+06	400824	2.39979e+06	755772	16467.6	101704	1.21849e+08	1.72582e+06
C285	399764	23578	203526	10970.7	88300.8	356345	82044.6	598016	1.23503e+06	603590	20970.8	44066.2	596467	5.6266e+06	50095.7	1.84764e+06	37263.3	222078	102829	1.30181e+07	698221	933919	2.99262e+07	119049	96245.2	4.07349e+06	787457	9.94349e+06	1.11158e+07	8.74513e+06	45754.7	16157.8	182530	14512.2	15681.2	989772	627967	22790.2	223584	373273	182422	1.18669e+06	340496	2.20695e+06	765807	27523.2	127759	7.00785e+07	1.25588e+06
C289	547712	26709	157670	11257.9	120672	443004	88923.5	622031	2.19411e+06	560837	18742	69041.4	155222	5.99006e+06	150198	1.85354e+06	39939.2	234886	153642	1.58056e+07	706246	1.34211e+06	4.85145e+07	142158	109769	9.10392e+06	759480	1.52882e+07	5.93616e+06	1.07927e+07	797919	9912.04	212161	31649.8	92652	992104	1.66974e+06	162485	219782	452473	198641	1.26192e+06	234894	1.75256e+06	701075	30028.7	213210	8.00525e+07	3.23958e+06
C291	364836	29268.9	79486.5	10719.5	101264	357957	85957.2	1.45162e+06	712642	368291	61232.4	23216.7	153264	6.28841e+06	58828.9	1.43877e+06	41386.2	234095	78314.7	1.10032e+07	663794	829968	1.94611e+07	158980	66259.4	3.97896e+06	531842	4.2298e+06	9.17229e+06	7.55862e+06	27798.8	3070.83	174041	14521.4	1	1.03375e+06	1.02457e+06	19674	218414	404966	176064	1.13575e+06	230617	2.72846e+06	693318	14964.6	129267	9.09274e+07	2.40753e+06
C292	491017	33943.2	144103	10452.6	90286.2	364713	76412.6	225326	1.67611e+06	658471	28990.4	67970.6	114372	5.20683e+06	84812.1	1.808e+06	50558.2	229448	80464.6	1.92007e+07	860638	842136	3.05102e+07	164268	103181	1.07158e+07	940475	5.07821e+06	1.2546e+07	1.12822e+07	97120.5	23495.5	184741	22269.6	53176.3	944089	1.05968e+06	140455	223872	401021	124551	1.17399e+06	247938	1.61061e+06	752777	34733.3	175785	6.46305e+07	2.83758e+06
C295	356220	35697.9	166483	11851.6	85701.4	342094	84217.1	812050	1.52691e+06	541478	104838	67377.8	193468	4.30734e+06	57864.4	1.70694e+06	42576.9	246328	69372.6	1.30602e+07	629780	722803	3.38101e+07	143915	89792.8	6.62337e+06	711782	1.03959e+07	9.87514e+06	8.43558e+06	68089.9	15951.8	220960	30009.8	87648.1	1.07496e+06	1.07962e+06	113728	233770	444277	146896	1.25234e+06	237065	1.44616e+06	802563	29565.5	126454	5.73676e+07	1.06377e+06
C300	406036	38499.5	198150	14035	80101.4	363085	70284	175391	1.8045e+06	553422	19016.8	68580.9	234323	5.53583e+06	124147	1.8716e+06	41630.1	236268	87937.6	1.5104e+07	623075	865436	3.99084e+07	148260	86261.9	7.32059e+06	798722	9.77016e+06	7.29819e+06	9.02511e+06	117009	15753.8	185583	28227.9	253719	998095	595274	1.41968e+06	225427	380621	127448	1.14448e+06	481788	2.0215e+06	758416	21646.9	183604	6.37546e+07	1.29417e+06
C304	537138	33414	195217	12058	107861	387553	77139	237295	1665077	610597	10880	76955.2	212988	7595443	182095	1.68676e+06	56633	231151	108247	15595325	576109	1.14907e+06	50523962	98112.1	98758	7643972	983167	1.1112e+07	15508092	7533650	144628	13857.2	267846	24817	13434	1.01466e+06	840860	241006	211017	414936	183378	843303	2.29997e+06	2.81489e+06	471043	23739.6	219038	8.8023e+07	2479276
C310	441152	33832	173753	10134	67870.6	400261	86765	227303	1117691	276654	18756	79797.1	163161	4568801	98295.5	1.43452e+06	53701	214895	67875	13444938	1050483	1.26634e+06	44993543	119600	53020	8773398	365046	8.25668e+06	8255663	7878656	149609	11066.2	235335	33523	135752	1.02468e+06	551552	117278	220535	332568	116807	868361	205086	2.24139e+06	510247	18125.6	131888	6.66406e+07	2500514
C312	464832	22408	152537	10205	73339.9	397517	81141	171312	1927186	378186	9272	112085	370680	5669920	111489	1.42831e+06	60637	241259	118204	19140767	687329	2.70969e+06	37043973	128137	76294	10283980	523457	1.12944e+07	5332201	10189064	175536	15819.2	212186	39931	35483	970931	515371	78789	217470	384378	105917	868025	207693	1.72197e+06	515440	20936.5	236461	6.60631e+07	3191913
C34	407802	24528.7	339416	11396.3	72354.7	395360	85362.4	887854	2.6633e+06	803110	13098	50341.8	205680	6.18306e+06	73487.8	1.88843e+06	43141.6	246567	116165	1.64279e+07	772114	1.58867e+06	4.30359e+07	84281.8	108476	6.8452e+06	1.09021e+06	9.93455e+06	4.92112e+06	1.39316e+07	70742.9	10575.8	204358	29487.6	30983.5	1.06589e+06	1.15444e+06	21475.2	246587	533859	160101	1.33571e+06	180051	1.81248e+06	751495	31607.9	143349	8.08474e+07	2.13137e+06
C427	485609	20303.2	335907	9435.59	86830.3	347472	74641.5	1.13822e+06	1.36011e+06	598838	42317.8	47438.4	174344	4.48709e+06	215673	1.82269e+06	45979.2	222983	103767	9.7386e+06	599460	722673	3.30088e+07	108920	80952.6	8.96116e+06	894056	8.67832e+06	1.02522e+07	1.01349e+07	159988	8644.35	194051	31659.7	8329.45	961182	585357	23232.9	215166	325048	86838.2	1.41861e+06	187747	1.94287e+06	703424	26346.7	195891	7.07962e+07	2.17437e+06
C447	411321	31593	188935	12156	113726	335790	78861.8	6.20285e+06	1.23395e+06	426699	481847	39520.5	183694	4.79976e+06	51706.1	1.44121e+06	36505.4	221737	43414.1	8.99267e+06	642851	377376	3.72874e+07	112205	104538	6.2528e+06	653878	7.40598e+06	7.29134e+06	7.74946e+06	104572	7711.35	174499	29342	8118.8	897134	1.93276e+06	35632.7	209285	330081	141670	1.36238e+06	216962	2.03781e+06	641329	19548.7	160121	1.02476e+08	2.67019e+06
C448	475665	22396.6	213423	12439.3	74888.5	385664	77928.9	1.69986e+06	1.96533e+06	795608	266487	44715.1	186226	6.16536e+06	89403.4	1.66142e+06	44785.7	200643	35032.5	1.42441e+07	670820	533744	2.89375e+07	147331	76609.7	9.51752e+06	1.15438e+06	7.71496e+06	1.46108e+07	1.17807e+07	98867.3	11303.6	200454	40238.2	14926.6	964117	1.92465e+06	38125.4	215423	334289	120048	1.33284e+06	226581	2.21835e+06	634056	25744.4	181565	8.67638e+07	1.5781e+06
C452	489104	34401.1	188736	10444.8	74823	353964	67772.5	3.28781e+06	1.78112e+06	753376	275009	42659.4	244437	5.43536e+06	100779	1.55892e+06	41316.4	192842	37974.6	1.19306e+07	610510	435677	3.00056e+07	111508	101165	8.21411e+06	1.09546e+06	7.16799e+06	1.38186e+07	8.91199e+06	134193	11767.7	174082	34851.4	4610.12	878481	1.83201e+06	17006.9	208162	327525	133766	1.21059e+06	192137	1.83518e+06	612719	26101.6	153175	6.86898e+07	1.58554e+06
C454	502646	27654.2	164541	9451.9	83094	344677	79907.5	825225	1.68433e+06	601534	2934.09	52139.4	423410	6.01484e+06	71570.6	1.70431e+06	50856.8	182205	57115.1	1.53775e+07	514722	1.74685e+06	3.11669e+07	97047.9	85991.9	1.13231e+07	903678	7.44257e+06	3.85727e+06	9.07198e+06	94572.9	10645.3	204506	27695.5	6827.1	819842	575675	20709.4	215494	309043	134318	1.23741e+06	210245	2.29398e+06	586098	22533.8	163664	6.63674e+07	2.82401e+06
C455	380904	19958	138269	13169.2	101323	323054	69183.5	538932	1.4642e+06	429920	251916	33582.5	125535	5.14369e+06	125378	1.69573e+06	42598.1	182364	40063.4	1.0582e+07	647313	540822	2.78136e+07	95198.7	71878.1	7.31595e+06	580721	8.64617e+06	8.66151e+06	9.87158e+06	75532.9	11869.7	230769	16995.4	1	842063	1.27241e+06	27900.6	188110	315426	89837.5	1.32774e+06	165320	1.93008e+06	631275	27820.7	115524	7.48756e+07	1.8806e+06
C457	656531	35158.7	272900	13574.4	75694.3	345834	78076.4	4.85394e+06	1.76959e+06	683477	258062	44571.7	203716	2.9515e+06	241930	1.43538e+06	45043.6	205336	75725.8	1.31487e+07	458562	457428	2.4691e+07	105960	99680.3	6.84899e+06	995214	1.05653e+07	8.5644e+06	1.45616e+07	278403	43254.8	182291	40224	30110.6	935449	901236	42697	186939	339026	116820	1.32628e+06	191663	1.74626e+06	641748	21301.7	877175	6.76116e+07	2.92427e+06
C469	357126	22649.7	164273	8503.98	69029.6	364157	73134.4	541691	1.2538e+06	753861	88126.5	50527.4	135939	5.56079e+06	202896	1.51126e+06	32808.1	195345	105859	1.20519e+07	654055	625715	2.9738e+07	85100.9	89548.3	9.46072e+06	1.07285e+06	3.96912e+06	1.32311e+07	7.5493e+06	60930.1	26123.6	232500	22989.1	9219.1	886940	1.09444e+06	66515.2	208936	297463	115857	1.29166e+06	179642	1.40776e+06	623386	20664.5	132740	6.95983e+07	1.5183e+06
C49	467118	38637	133155	9531	77363.4	451605	72831	429726	1350450	364139	8530	35454.6	169346	6176608	108179	1.32202e+06	46008	204005	82122.8	19373190	791652	3.80696e+06	30039530	114861	97774	9872216	490552	8.25448e+06	13813305	6625895	328280	10060.2	197504	13294	40339	980456	1200633	151987	216214	321984	118909	876900	1.85006e+06	1.46081e+06	529117	21483	214018	6.65268e+07	6559485
C491	498205	36834.5	163501	8712.74	115773	337797	81510	1.28947e+06	1.48024e+06	636412	13744.6	69424.7	225078	6.35631e+06	75707.7	1.4106e+06	39298.7	200617	53237.8	1.29677e+07	578772	1.06593e+06	2.69501e+07	135443	111409	6.95034e+06	933993	6.00565e+06	1.43111e+07	8.73861e+06	74759.6	8941.56	182351	24602	33761.1	875731	1.69954e+06	39781.2	211594	326922	103563	1.19281e+06	377488	2.10265e+06	594424	14278.7	138571	1.22561e+08	2.33322e+06
C5	578935	39755.6	185140	10975.6	115178	380949	87211.8	286113	1.20361e+06	542794	18875.1	60939.3	683221	5.26095e+06	64788.4	1.81511e+06	60218.2	247139	142179	1.88459e+07	619852	2.45381e+06	3.68914e+07	131227	111401	1.13458e+07	658362	1.06275e+07	2.21174e+07	7.67591e+06	219160	9393.46	240653	45744.1	1	1.04454e+06	724504	17513.4	209829	481527	143725	1.32337e+06	174323	1.56433e+06	753111	35244.4	148682	6.96927e+07	2.79501e+06
C53	276282	36592	104044	11955	74712.3	353020	81934	161471	1340407	391399	7103	96852.3	158458	7289616	133023	1.81221e+06	47398	204944	39189.7	18451570	616904	2.76322e+06	35302550	117111	72462	9761321	510217	6.43292e+06	7614970	8203766	32047	6663.25	204748	13771	14101	925369	1031053	30919.5	242666	336641	100835	891664	185856	1.80496e+06	513947	18934.1	89099.7	7.01148e+07	2760442
C561	500734	50884	317829	10045	88395.6	340129	78904	3.2593e+06	3723973	1.06102e+06	15460	48777.9	442587	5077500	157084	2.03243e+06	56277	212611	117596	15397478	697239	1.84516e+06	50524517	87853.7	121771	14989615	1.39219e+06	1.17982e+07	5528186	13443470	94860	13020.5	208114	23188	112445	956545	1255456	130202	215458	357321	117451	887004	296394	1.95646e+06	510091	32615	170058	8.31459e+07	2117583
C561.2	409190	40208.7	252253	12570.8	92016.5	342190	73687.8	4.52193e+06	3.57339e+06	871850	27693.2	35015	312869	4.38993e+06	151170	1.7838e+06	47472.3	200406	123032	1.26998e+07	729786	869769	4.75465e+07	94064.7	100930	1.13339e+07	1.26911e+06	1.07011e+07	4.70946e+06	1.12245e+07	80603.6	14492.9	197896	23910.1	97522.5	909781	1.23727e+06	113282	203956	311882	126968	1.23784e+06	165198	2.36562e+06	653555	27855.3	192109	7.71521e+07	1.86661e+06
C562	354311	30078.4	87515.7	9586.92	103894	379838	75191.8	436295	1.94529e+06	245132	65990.8	46874	111244	6.50445e+06	92284.4	1.89831e+06	34829.7	226663	92326.6	1.75654e+07	748306	580894	4.39178e+07	72256.7	84713	6.34703e+06	430836	7.53538e+06	3.8861e+06	9.88503e+06	483669	5401	197062	17518.6	7808.82	926650	1.09187e+06	63527	206117	306390	149884	1.22223e+06	184025	2.03759e+06	639780	22575.6	155928	6.65612e+07	1.09912e+06
C575	456323	33430	171326	10598	71587.2	391556	94713	3.27035e+06	1767351	359051	15233	43093	227171	2974544	87434.9	1.4417e+06	53443	223336	76739.3	15239481	481090	1.57225e+06	34543072	90048	101753	8392071	488886	4.79753e+06	9793106	9236650	65726	7650.39	244301	41013	31203	975981	984829	91404.6	232949	397550	129847	886383	217908	2.22377e+06	498985	23159.9	268662	6.95226e+07	1642962
C575.2	399030	28785	144781	11268.1	77625.7	355049	81311.9	5.13016e+06	1.85857e+06	326158	111002	40991.7	214033	2.91098e+06	66671.5	1.33919e+06	43359.5	214129	63694.6	1.18063e+07	497715	904886	3.39051e+07	101524	87623.5	6.38494e+06	472600	4.63875e+06	1.05489e+07	9.01733e+06	63828	5900.03	159051	49154.5	29759.7	900683	987634	92687.9	223015	353162	153686	1.24488e+06	174803	1.97595e+06	627160	22877	275479	6.96184e+07	1.26639e+06
C77	335439	26145	139377	8096.16	101152	343986	66860.9	1	1.42837e+06	364173	16364.2	72836.8	47408.7	5.17445e+06	110470	1.65116e+06	48943	209207	73998.3	1.24469e+07	666026	1.75056e+06	2.74104e+07	163179	111168	8.94823e+06	494362	5.61849e+06	1.11112e+07	8.54735e+06	101212	14325.5	166320	10931.7	19259.5	893194	1.13298e+06	21478.2	207247	255966	107194	816861	647213	1.26058e+06	455008	22269.5	426162	9.00124e+07	6.19404e+06
H1	477829	43173.9	268583	12723.9	96199.6	369398	74249.3	3.09214e+06	1.84409e+06	658644	12299.5	81445.2	268858	5.87271e+06	80375.5	1.70498e+06	33156	201662	132972	1.41857e+07	701665	1.28733e+06	3.14018e+07	120419	100083	7.7139e+06	920476	6.04183e+06	2.13815e+07	8.57841e+06	363375	8239.51	185370	23130.2	71051.4	1.02422e+06	1.99745e+06	30051.1	197005	369281	139802	1.36463e+06	202638	1.62666e+06	636904	22809.3	190900	7.39331e+07	1.60957e+06
H100	607468	24268.5	472181	12280.8	70607.4	348045	69704.3	691899	2.18316e+06	662743	10214.2	40294.9	235100	5.80883e+06	212954	1.98256e+06	49275.3	212499	100452	1.17994e+07	600797	1.3191e+06	3.08484e+07	76470.6	78709.6	1.10327e+07	936373	1.14995e+07	4.20882e+06	1.44989e+07	257522	17628.6	180867	39376.9	19572.7	960016	413390	42190.6	205208	329548	85548.9	1.27614e+06	166465	2.12321e+06	582133	25352.3	173434	5.68852e+07	2.16518e+06
H107	525454	20747.9	285517	9899.47	80651.3	298621	74713	21589.5	1.07423e+06	444413	20391.9	36840.2	52300.7	4.14932e+06	183020	1.40365e+06	42440.8	188558	58549.6	1.17922e+07	494187	2.15456e+06	1.79521e+07	122283	74939.1	7.78938e+06	638329	1.0697e+07	1.39886e+07	8.70388e+06	172019	13043.4	161048	35860.9	15012.6	853078	592276	58937.2	205203	257583	100155	818772	315033	1.27129e+06	516049	24826.7	565942	6.06621e+07	3.46191e+06
H108	466164	28782	308239	12314.3	100447	373009	78594.1	198417	1.79934e+06	550693	13463.7	66351.4	249182	5.70843e+06	82981.5	2.26992e+06	42679	249563	94246.3	1.38655e+07	786339	1.33066e+06	2.81602e+07	218108	90499.9	7.44133e+06	833663	6.22476e+06	7.89568e+06	1.01358e+07	98644.4	20859.8	193814	12787.9	12050.4	1.00918e+06	1.30162e+06	47451.9	236680	303217	167846	1.02832e+06	525253	1.92509e+06	609627	33259	127789	7.02537e+07	1.77418e+06
H113	388374	28383.5	214186	12440.9	98034.4	301016	71019.5	37780.5	1.28332e+06	386596	14747.9	43531.6	108332	8.00937e+06	97794.7	1.65434e+06	47402.6	193963	106396	1.39694e+07	645371	1.76489e+06	2.05608e+07	155580	90022	7.50794e+06	557472	9.80013e+06	1.28889e+07	8.42204e+06	563508	8397.67	190965	15766.1	6487.61	865847	1.3691e+06	18043.9	204112	271952	129076	823148	661031	1.59291e+06	488504	30604.7	530546	7.76226e+07	4.33347e+06
H118	280601	21391.8	172993	11353.2	86392.1	335650	66231.7	61909.6	1.91266e+06	388326	17100	52813.7	82098.9	6.44962e+06	94005.8	1.74631e+06	44011.7	203681	95820.5	1.45726e+07	705779	1.58278e+06	3.26948e+07	135785	88116.2	8.18998e+06	485160	9.48548e+06	3.90899e+06	9.55295e+06	152008	4825.01	149245	9309.56	12375.8	877860	1.48275e+06	15403.9	224143	251772	94868.8	864295	595263	1.32027e+06	480272	23610.5	465636	6.19816e+07	2.20226e+06
H119	538426	31503.2	393224	11786.2	121242	374520	77854.5	753308	3.71832e+06	745520	16329.8	65221.3	424794	7.64438e+06	264317	2.19707e+06	37517.8	228227	40457.1	1.84545e+07	642141	1.37072e+06	4.05341e+07	109530	109226	7.9451e+06	1.0538e+06	1.46501e+07	5.49756e+06	1.24991e+07	59167	14916.2	200254	26454.3	1	998575	898217	43743	225721	336734	191155	1.03976e+06	466889	2.42237e+06	635580	31238.4	144629	9.4402e+07	3.43016e+06
H120	327846	31366.6	235004	13418.3	71690	346122	64395.8	186504	2.30518e+06	515151	17250.8	34380.8	72537.3	6.57567e+06	80193	1.5711e+06	58443.7	188614	133136	1.23066e+07	786049	1.7092e+06	4.3225e+07	133993	100377	9.79193e+06	803086	7.6444e+06	3.60933e+06	1.01814e+07	210401	6553.71	183776	11206.7	78954	847884	1.23337e+06	376453	236009	284914	100787	901135	487870	1.75264e+06	524556	27270.1	499978	6.81793e+07	3.66321e+06
H131	310836	30039.5	190530	13306.2	59844.9	385214	91274.5	294361	1.66104e+06	680072	25459.1	9829.96	92812.5	5.23624e+06	27977.6	1.72654e+06	40440	211115	21300.6	1.79652e+07	554385	1.26802e+06	2.60036e+07	101863	94824.6	8.23548e+06	1.0132e+06	8.27017e+06	7.73196e+06	1.1011e+07	30449.7	7012.04	200310	19874.6	42389.7	917880	1.67046e+06	1	225246	453776	180443	883062	112619	2.37061e+06	466186	32746.6	430786	4.20625e+07	1.02768e+06
H140	255581	24832.5	271059	15631	56465.3	361304	75263.6	473569	1.56639e+06	388608	14995	14982.4	104103	5.69274e+06	25756.8	1.72327e+06	60474.9	204288	18253.2	1.44329e+07	614211	1.17127e+06	3.74519e+07	136454	71763.9	1.0961e+07	655052	8.25782e+06	8.20663e+06	9.92319e+06	85180	7808.86	183838	8159.87	43427.1	947503	1.36061e+06	58928.5	224177	376428	114719	832641	80486.2	2.06296e+06	489932	30565.6	442381	3.98029e+07	1.16187e+06
H141	310008	27680.4	172236	12779.5	61460.8	349421	83100.9	751715	1.74758e+06	442845	22328.3	18004.8	53492.2	6.04469e+06	49645.8	1.85368e+06	62843.4	208957	14411.4	1.69142e+07	742146	1.09757e+06	3.25208e+07	161535	109682	9.49151e+06	634634	6.60467e+06	5.56296e+06	1.19169e+07	104275	5680.49	224654	11868.8	65497.6	873893	1.98882e+06	53190.1	206361	440380	174292	796381	92686.7	3.06484e+06	471191	30398	530792	4.65073e+07	1.31716e+06
H159	389023	40692	194175	11849	62429	357119	80831	1.8083e+06	1793190	533328	8165	46715.5	188696	5689214	87758.6	1.77959e+06	63940	204080	56847	16719124	672454	1.88538e+06	36056476	160576	110379	11580221	674535	9.82677e+06	15248329	7060200	114546	8556.19	225995	17789	24740	948034	2137653	26628.2	225505	364005	126393	829872	210041	2.07096e+06	534937	22179.1	106701	6.34365e+07	2992580
H163	298260	37312	166480	12935.1	58640.9	349241	76085.9	611803	2.16488e+06	614260	28303	10264.4	94388	5.36824e+06	40879.7	1.75438e+06	50638.8	208179	16035.7	1.23707e+07	674526	775796	4.34379e+07	115097	92458.4	8.50448e+06	955957	7.27181e+06	1.55027e+07	1.13356e+07	95809.2	10689.1	226727	9640.38	12825.1	902201	2.27915e+06	17663.4	210062	373569	129375	885420	65511.7	2.0111e+06	494885	32314.1	324808	5.17253e+07	1.92695e+06
H170	253327	30899.3	91928	15592.4	64327.2	383299	74630.1	160989	1.49601e+06	386218	18646.2	10146.4	59868	6.34065e+06	43154.2	1.6346e+06	84396.1	187834	13454.3	1.48201e+07	551983	941844	3.15296e+07	106723	89905.1	1.95687e+07	607282	8.13398e+06	5.32065e+06	8.49249e+06	90190.3	11558.1	202776	18394.1	120394	918976	1.09698e+06	14030	200126	372660	171653	825999	93644.3	2.04026e+06	472874	24189.6	351095	4.68371e+07	3.09586e+06
H179	300536	36696.1	97288	15294.5	72827.4	345152	91649	84432.3	1.86061e+06	504206	27875.2	14792.8	39850.7	1.00585e+07	39786.1	1.69533e+06	59668.6	214459	23914.6	1.72375e+07	729105	1.69954e+06	3.41779e+07	160599	126997	1.05223e+07	793750	7.97577e+06	5.0634e+06	1.2228e+07	81957.2	7729.6	198084	14579.9	16924.1	944138	1.21811e+06	12332	197059	427230	140689	810907	86128.3	2.35885e+06	453223	22936.1	503239	6.18355e+07	2.76014e+06
H18	486057	38759.1	161453	12077.7	83721.1	354542	81035.6	630763	1.89561e+06	492560	17361	47358.6	229407	5.93179e+06	75150	1.88511e+06	51906.9	222133	52854.9	1.37059e+07	782906	928196	3.20687e+07	171951	105256	7.95924e+06	734000	8.87448e+06	1.37159e+07	1.03345e+07	147635	17261.7	183986	44283.3	50519.1	1.04437e+06	1.75775e+06	41909.1	190716	360403	110454	1.37648e+06	214634	2.2446e+06	643411	30768.2	1.04394e+06	7.41026e+07	3.04457e+06
H186	327752	33413.7	231576	11088.3	81703.8	348474	69614.4	121571	1.40375e+06	713032	25408.5	63578.9	131570	5.20223e+06	93425.5	1.48542e+06	51041.7	187106	107272	1.52514e+07	596035	2.25873e+06	3.22853e+07	117387	89091.9	1.15777e+07	1.02809e+06	8.29353e+06	1.75361e+07	8.1117e+06	127378	10908	188810	19627	16137.2	908328	1.31595e+06	22183.3	223736	325278	102346	844627	577177	1.4344e+06	503157	26956.1	408586	6.99038e+07	5.90692e+06
H192	390423	33185	192389	9087	59818	353588	83856	319481	1493457	649121	5991	77414.4	241963	7113717	109939	1.66454e+06	56111	208010	94639.6	12635985	593738	1.81174e+06	38473196	128972	89622	9904109	981994	1.05773e+07	13391175	10368436	107527	8764.75	210195	13251	1	956523	1095805	37900.9	251687	347892	137626	931242	266544	1.86573e+06	518992	27943.9	123708	6.52609e+07	2110081
H196	237308	25583.7	230431	10514.8	54613.7	333160	74689.4	486112	1.36673e+06	392926	17212	8754.29	85886.8	4.50168e+06	37885.1	1.48556e+06	55851.6	216751	13970.5	1.47122e+07	602614	1.0999e+06	2.53561e+07	126433	82067.5	1.35579e+07	594620	7.73391e+06	1.20864e+07	1.10485e+07	125105	8533.28	196514	7380.14	14077.2	925719	1.31864e+06	18286.5	202066	349884	110125	860290	40076.5	1.64489e+06	496857	22002.4	403224	4.26213e+07	2.30863e+06
H199	1.52368e+06	18526.4	1.30774e+06	18135.9	73817.7	391061	78157.2	1.40339e+06	2.23953e+06	1.12028e+06	28598.1	37619.6	1.61457e+06	4.74841e+06	379694	1.84577e+06	78026.1	263650	363432	1.63746e+07	595362	1.8875e+06	3.28406e+07	102994	62457.3	2.08212e+07	1.62314e+06	1.7013e+07	3.96413e+06	3.59222e+07	957252	56240.9	310638	63783.6	168183	1.12764e+06	769346	258074	196457	506759	240012	1.41106e+06	272274	1.98912e+06	762956	24399.1	2.10611e+06	5.88095e+07	2.85218e+06
H2	421348	29898.7	247657	9430.12	80827.2	362610	85085.5	2.45566e+06	2.61232e+06	398147	12661.1	66608.3	255479	5.73363e+06	100547	1.861e+06	41591.6	243042	51164.6	1.12818e+07	730081	727210	3.40882e+07	105134	83736.7	6.73726e+06	590457	8.07544e+06	4.92971e+06	1.20762e+07	80256.2	7430.83	205660	23673.8	21575.8	959409	1.64113e+06	24710.9	218556	361596	133993	1.4737e+06	337808	1.68868e+06	658725	23872.6	112052	6.7181e+07	1.39105e+06
H205	318941	25879	173139	16507.8	67169.3	350422	86853.5	535028	2.47261e+06	530121	16332.7	12802	79741.5	5.18624e+06	34399.9	1.65616e+06	70202.4	215638	13669.7	1.7392e+07	575036	980425	3.4224e+07	111133	97892.2	1.24165e+07	877080	7.26286e+06	2.6888e+06	1.21664e+07	138327	6077.7	235142	14758.1	29889.6	919475	2.06407e+06	16989.4	223701	424429	118308	861916	62120.1	2.48581e+06	467829	26564.1	474278	4.55137e+07	1.22497e+06
H208	310440	36941.3	123905	10897.8	76684	385829	80643	161378	1.58396e+06	344145	15893	61326	122401	6.70481e+06	71096.4	1.76163e+06	52167.9	230664	57804.5	1.4784e+07	646564	1.55423e+06	3.50251e+07	145976	87380.4	7.4959e+06	531087	7.0168e+06	5.8468e+06	7.69867e+06	66718.1	5092.66	195789	17488.9	1	924640	858589	18175.1	257702	405696	148397	1.19626e+06	289558	1.58815e+06	730423	23307	94512.5	5.83299e+07	1.60862e+06
H21	413432	22413.1	151771	11491.2	95669.8	375219	88135.1	408765	3.06858e+06	397442	11134.3	42298.8	265768	6.35029e+06	108862	1.86079e+06	46158.9	233436	118873	1.63233e+07	886026	989415	6.60449e+07	75322	127487	1.21805e+07	545871	1.4882e+07	5.86044e+06	1.15885e+07	117307	15657.5	204603	16543.1	64100.2	943347	1.65101e+06	57551.2	209642	345932	106124	1.34736e+06	233780	1.81001e+06	626688	22865.3	238607	6.97756e+07	2.39657e+06
H210	361153	25061	153708	14149.8	88358.5	349658	76005.8	58437	1.52676e+06	455804	18135.4	32756.9	55059.2	6.19585e+06	69545.2	1.90718e+06	50806.2	220907	96316.9	1.18134e+07	881160	835567	3.68177e+07	112692	104526	8.9908e+06	678207	1.01322e+07	6.15161e+06	9.29889e+06	41722	5144.48	204199	8916.68	41251.4	874607	1.19974e+06	48099.7	228710	313483	132182	857708	576120	1.40057e+06	477270	30367	482079	6.60596e+07	1.5807e+06
H213	351938	34334.3	250453	13344.3	96175.8	342770	79828.1	36631.7	2.45597e+06	529575	19931	31694.3	70960.2	5.92807e+06	76011.2	1.69052e+06	36400.2	226494	59716.4	1.37398e+07	606791	1.3725e+06	3.46313e+07	123386	103725	6.90852e+06	784118	1.21494e+07	6.24841e+06	1.15342e+07	73498.9	3463.91	181222	15188.9	6258.96	959477	1.03716e+06	28158.3	195404	299734	128695	877819	610270	1.88839e+06	522087	30922.7	401281	6.80539e+07	2.33035e+06
H216	343044	39586.5	325177	10775.1	85815	391242	109284	451213	1.53159e+06	408838	14189.3	51767.5	120379	6.24245e+06	33300.1	1.61414e+06	45822.1	276698	147814	1.53544e+07	673956	1.72357e+06	2.65278e+07	222831	87545.8	4.56662e+06	542260	7.93872e+06	9.21708e+06	8.3972e+06	83275.3	7636.44	224766	15240.9	1	1.07865e+06	1.35403e+06	13322.5	231559	599408	139916	1.32615e+06	303425	2.51549e+06	734159	22344.4	107233	9.0338e+07	1.65716e+06
H237	234086	30513.9	116136	12211	62554.6	331359	90672.7	341807	1.62832e+06	383340	17074.4	14195.9	51192.6	5.53392e+06	24523.5	1.86852e+06	48501.2	216844	5437.93	1.42748e+07	607024	1.35669e+06	2.94287e+07	126299	90505.1	1.1024e+07	636548	7.13711e+06	9.65223e+06	8.99665e+06	69744.7	9764.53	186806	7576.85	45370.7	908669	1.46853e+06	41980	207596	332124	121960	814090	60584.2	1.87008e+06	460858	25088	311601	3.97317e+07	2.2381e+06
H244	431559	26025.4	185272	16347.5	72210.5	346292	78713	337154	2.36259e+06	725874	25193.4	13658.5	48339.9	6.10733e+06	79299.2	2.03218e+06	64947	203790	21548.8	1.92985e+07	724369	1.29758e+06	3.89659e+07	138086	119040	1.03848e+07	1.12267e+06	1.13342e+07	1.01263e+07	1.54478e+07	172289	7335.98	218466	17523.6	23655.4	962967	1.84813e+06	14793	215660	430624	146552	876144	109686	2.65876e+06	487044	39081.2	559599	4.88491e+07	2.52707e+06
H251	353378	30096.6	199769	10746.8	99508.2	343939	67017.7	63193.6	2.1008e+06	427316	20670.7	44803.4	41141.3	6.88939e+06	92290.4	1.80209e+06	35495.7	224156	97186.7	1.31991e+07	729226	1.02718e+06	3.62239e+07	145433	83293	7.60802e+06	625048	1.11932e+07	6.72457e+06	1.05637e+07	82424.1	14389.4	203008	16987.5	89132.2	900688	735927	403690	217104	310114	120189	855403	636965	1.4229e+06	489293	25016.6	373989	6.3863e+07	1.62054e+06
H252	662683	36910	218256	11832	87511.7	353713	67835	659953	1402249	338115	5981	62443.9	301416	5393594	94645.8	1.6998e+06	63442	226395	83435.8	14188278	514522	1.74565e+06	37757469	88467.6	97738	12643856	512550	8.08458e+06	8612602	14322320	167548	14156.1	233962	46069	1	988730	1108146	50415.4	210786	362642	132076	892695	254065	2.33071e+06	523853	25272.8	414227	5.48045e+07	3320856
H258	619711	16070	441268	9251	127675	363680	72499	490539	1942858	1.18347e+06	12031	44771.7	678120	5987196	200747	2.23339e+06	58699	212259	76377.4	9062021	816883	1.92041e+06	45943106	97850.2	113764	9281488	1.7967e+06	8.99293e+06	2304165	10474792	40194	11684.7	253859	93161	25315	977558	245494	82909.2	217547	364275	111680	933376	252648	2.56677e+06	516001	33065	952853	7.05549e+07	2224355
H264	393067	35331	185566	8017	62726.1	336572	76414	713921	1726287	528895	7539	54356.4	187312	6014992	114227	1.7255e+06	60214	210720	69194.6	15627898	692276	1.99052e+06	36850525	146123	109893	7851457	719170	8.61099e+06	6954347	10661333	109711	10213.6	175196	28479	1	907030	1259558	35917.8	201275	335346	139975	819340	218992	2.17744e+06	512286	22221.5	147250	6.27071e+07	2562622
H265	436226	42912	267880	14621	70242.9	370552	89864	390930	1638828	733903	11238	147225	217365	6526883	127996	1.71975e+06	50605	209170	110716	18537084	669404	1.54273e+06	50366616	109105	99343	7040818	977602	7.84384e+06	8773781	10313455	69875	5459.2	211853	14866	1	980997	804920	31994.1	230742	330563	103857	889254	285007	1.9895e+06	535367	21826.4	104152	5.92707e+07	1574942
H271	357746	37114.4	282040	11389.4	92164.4	366550	85808.4	703536	1.64236e+06	798860	17752.2	40753.3	261498	5.00507e+06	49642.4	1.85307e+06	40632.1	225252	115050	1.16532e+07	724380	1.00649e+06	3.53031e+07	143947	110386	6.37318e+06	1.21654e+06	7.26364e+06	6.02996e+06	8.99336e+06	40834.4	4650.79	195405	15299.9	68163.8	1.00316e+06	1.01501e+06	80648.5	236734	409058	137777	1.18942e+06	299906	1.76975e+06	758693	33330.4	190209	7.01567e+07	1.36126e+06
H272	548545	36134.2	557725	11684.9	88576.2	362559	73191.3	149436	1.21825e+06	638303	22793.3	33268.6	134617	8.25667e+06	192605	1.96604e+06	46197.5	228481	114629	9.83237e+06	827402	1.308e+06	3.06171e+07	110646	83334	9.66349e+06	894902	1.00265e+07	1.41887e+07	1.31326e+07	104469	16040.2	189518	70483.7	17157.8	1.03493e+06	1.28454e+06	23761.9	226738	349637	163527	1.03205e+06	289949	2.03209e+06	652578	32878	156075	8.21212e+07	2.6556e+06
H288	446177	27786.3	206330	12079	74301.4	405817	82615.3	2.97657e+06	1.9567e+06	678508	18945.5	43889.4	518460	5.18586e+06	52535.2	1.64763e+06	46785.9	229433	156687	1.03932e+07	585741	993705	2.72279e+07	123160	68593.8	6.02132e+06	983323	7.02788e+06	4.2646e+06	1.10178e+07	114105	14988.5	277823	25982.4	186152	1.0586e+06	1.48481e+06	347216	247048	356784	140911	1.19071e+06	161394	2.53521e+06	742864	25651	133561	5.84892e+07	1.07059e+06
H294	542947	39005.1	237206	11949.6	99090.2	382611	78198.8	168517	1.69826e+06	713523	17204.6	65601	181567	6.70663e+06	94955.9	1.84129e+06	40139.9	224823	130313	1.98879e+07	481945	1.67839e+06	4.27369e+07	141545	74401.8	7.93213e+06	985323	9.8794e+06	3.18911e+06	1.20306e+07	135096	6905.52	285744	19882.3	1	1.0617e+06	458473	37065.7	227934	338603	123669	1.13673e+06	278855	1.97123e+06	726884	26590.1	49374	7.43677e+07	1.97071e+06
H3	370335	26089	139424	12898	93063.1	377902	74027	1.95345e+06	1354766	478617	9252	62640.7	283490	5580085	102948	1.70027e+06	48781	223877	61982.3	14205781	666157	1.56826e+06	37970210	156736	91459	6760497	682431	6.50915e+06	12891953	8858226	160577	12600	211611	15318	15482	992322	1982434	29053.2	217531	338024	123268	843421	345078	2.14994e+06	514889	24055.8	102774	7.01046e+07	3892642
H30	395990	20604.4	369136	13660.8	92182	364670	79390.3	770927	1.82741e+06	584648	10793.9	56276.8	1.01678e+06	4.97436e+06	40197.2	2.02059e+06	40807.3	213277	44665.4	1.48719e+07	756066	726498	3.96764e+07	91509.8	82100.1	7.41591e+06	840720	8.65764e+06	4.03909e+06	9.91206e+06	46262.8	5815.2	191889	13250.7	20231.8	960097	905401	55040.9	217275	369456	86811.2	1.3427e+06	156144	1.97385e+06	574545	29206.6	119876	5.94501e+07	995323
H37	480289	14630	157681	12668	85242.4	371241	69286	723413	1706369	595973	8598	56084	300425	5446974	290998	1.68168e+06	51914	216643	81603.5	16174655	667798	2.52769e+06	39522466	143606	114431	13131292	804365	1.05331e+07	14791919	12486575	146951	12170.5	200775	31411	40881	962558	1108576	47802.9	206035	332613	119760	894912	246936	1.65577e+06	497052	27992.3	200674	6.96134e+07	3475370
H39	390792	32639.7	290614	11201.6	68559.9	384047	70695.1	809683	2.18067e+06	365727	8803.34	44844.1	271540	6.02521e+06	62206.7	2.13751e+06	45714.3	234844	74107.7	1.04746e+07	861855	1.04784e+06	3.0186e+07	102704	86228.3	6.07037e+06	519653	6.56885e+06	6.64284e+06	1.16979e+07	235755	2976.39	193240	29057	7410.29	983043	1.36476e+06	21087.8	216335	366031	145291	1.42068e+06	147466	2.20803e+06	625329	28940.9	116181	6.44037e+07	1.25978e+06
H40	405984	38805.2	188294	14068	87925.2	364356	84311.3	385147	2.19132e+06	409180	20026.8	72560.4	137519	6.31497e+06	165346	1.85446e+06	39779.3	225782	56821.4	1.46873e+07	833885	1.07752e+06	3.91394e+07	188947	111879	8.54491e+06	515650	1.00789e+07	5.12386e+06	1.18571e+07	121192	11053.6	214908	37251.3	1	1.03576e+06	1.58173e+06	31784.3	212095	335021	169181	1.04168e+06	276974	1.97041e+06	621130	25667.7	124677	6.66494e+07	2.29083e+06
H406	461521	42912.5	111210	15451.4	81301.7	360736	79957.7	774269	2.27619e+06	416872	68199.8	62946.6	154579	8.54855e+06	30632.5	2.18909e+06	51562.9	229686	174111	1.40257e+07	794638	783301	3.64485e+07	198480	108014	8.62319e+06	734959	9.81521e+06	6.14112e+06	1.1071e+07	135846	23634.3	243142	44166.4	22123.3	1.04554e+06	2.55258e+06	17524.2	260918	365400	153515	1.15521e+06	309016	2.18695e+06	673453	37552.2	85467.2	7.7929e+07	1.72917e+06
H406.2	413172	37193	185045	9176	89537.3	339412	80559	745030	1923252	436087	8012	79328.4	160898	8051708	68610.9	2.0136e+06	40904	205012	212776	13161557	739843	1.24246e+06	33817160	181710	114464	10041783	648024	8.58192e+06	5338589	10165834	126630	14700.8	220443	31601	16190	919538	2222006	28603.6	224975	326547	129506	878486	333639	1.81702e+06	489141	30925.1	160805	7.01433e+07	2050031
H409	436094	33895.7	121444	15124.5	94762.9	366373	82679	451236	1.2014e+06	499474	413397	39143.7	290686	5.69328e+06	112662	1.537e+06	45500.6	253889	77274.4	1.16842e+07	599521	745215	3.17943e+07	102314	75064.6	4.30582e+06	693086	4.01186e+06	3.04212e+06	8.58694e+06	24629.4	5671.51	233538	76579.3	14242.6	1.02846e+06	837734	19153.3	226548	355409	218891	1.20934e+06	247590	3.09529e+06	719922	27581.1	159396	7.40119e+07	970296
H409.2	387470	29517	136311	10153	73144	363344	79523	789313	1113477	467673	11547	53312.6	212370	4731756	166768	1.42609e+06	52974	208841	89090.8	11307631	555601	1.36216e+06	29664841	92201.2	71051	5747955	651864	3.60728e+06	2758794	8001343	22271	4040.97	191998	50208	7954	945546	794068	23193.7	217659	377940	120410	884992	173224	2.26476e+06	564670	21898.5	55941.6	6.52375e+07	1275991
H423	382584	22614	175611	14542.6	94983.8	379232	77653	1.2348e+06	1.75819e+06	428814	72687.4	26923.7	145845	4.56441e+06	45182.3	1.85624e+06	30326.5	235383	65823.6	1.47185e+07	643713	710101	4.07606e+07	84786.3	99699.9	5.78949e+06	584262	7.18222e+06	7.02508e+06	1.24406e+07	68980.6	6010.11	218879	19288.2	1	978691	1.17466e+06	15925.7	250294	386778	153480	1.11695e+06	340157	1.98499e+06	655471	31627.8	137272	6.73534e+07	2.34409e+06
H423.2	366122	17732	170875	11467	69533.3	362217	85949	1.71933e+06	1650241	344258	9278	35491.5	188429	4543525	98656.9	1.76056e+06	48696	222047	53243.9	14911020	692042	1.27808e+06	37901322	73150.2	93444	5345396	497784	6.2212e+06	6592824	11160933	68887	5790.84	225194	14829	1	970347	1163407	29128.7	244658	385038	160228	890948	263382	2.74364e+06	523328	24467.5	101245	6.00184e+07	2763467
H43	348754	33601	66238.4	17521.7	77843.4	404866	86735.6	547124	1.56747e+06	237364	18628.2	46530.9	157853	4.83177e+06	65531.4	1.5044e+06	46427.2	214043	49567.8	1.41241e+07	633841	770851	3.81686e+07	130587	73827.3	8.5333e+06	365267	5.34946e+06	6.00845e+06	8.51445e+06	259319	5162.4	200690	18217	6201.97	943440	1.20382e+06	27861.9	209647	387744	99577.9	1.40631e+06	226052	2.03833e+06	649170	19348	77285.2	5.31794e+07	833317
H433	379084	40808.5	194549	15021.7	90430.9	389668	75318.9	271728	1.74843e+06	561181	41063.6	38580.4	480854	6.48167e+06	66437.2	1.8086e+06	38654.4	230993	107876	1.35579e+07	686195	718747	2.80631e+07	149989	105345	5.65578e+06	671556	7.62735e+06	8.17031e+06	9.29482e+06	115410	8828.31	230587	16188.8	125505	995822	1.34302e+06	116027	233811	369178	153749	1.12732e+06	309144	2.02735e+06	591233	28772.7	159188	6.84354e+07	1.98874e+06
H433.2	289938	36637	222988	12041	68812	372353	83028	224556	1470925	475059	12994	46087.9	556446	6268277	82985.5	1.61802e+06	44220	227652	65630.6	14298042	685664	1.30689e+06	26724676	139641	97495	6020542	591253	7.04131e+06	7174788	8550502	100688	6413.07	170517	10878	125715	953344	1456282	79154.2	233437	349530	119615	973614	221412	2.37675e+06	519418	17364.2	162725	6.47655e+07	2479007
H437	498997	31991.8	260652	12852.9	119684	395222	80310.3	784594	1.64765e+06	840625	76694.6	50924.7	135335	8.03225e+06	54019.2	1.95497e+06	62194.5	246565	91850.9	1.75457e+07	711745	623071	4.63827e+07	164769	100261	1.225e+07	1.22047e+06	9.70286e+06	1.14626e+07	9.86885e+06	104655	15589.7	240171	46401.9	20943.4	1.04835e+06	1.87571e+06	36198	215492	383239	141573	1.114e+06	408381	2.26393e+06	676757	28559.8	186885	8.76773e+07	1.57956e+06
H437.2	411580	33821	170494	12911	105842	354859	80507	689361	1285523	687191	10479	61106.2	176419	7065619	64261.2	1.76715e+06	61617	212347	65273.2	15753990	617652	1.07847e+06	43680802	166798	92143	12915229	958957	8.60306e+06	10215086	8867112	106276	17471.4	188932	37710	14372	941532	1615700	30631.6	239122	354391	98587	864358	328348	1.90338e+06	513125	31517.9	153239	7.90959e+07	1845037
H442	548029	33843.8	243394	12464.8	109901	379228	88962.5	356427	2.0455e+06	548828	112720	36367.4	6.69726e+06	6.41934e+06	66314.9	1.62775e+06	43396	232310	120804	1.38597e+07	541470	837499	3.61647e+07	121877	128120	6.98963e+06	775129	9.34341e+06	1.64863e+07	1.06873e+07	61104.6	18844.6	226814	59632.4	30542	1.0342e+06	646656	27969.4	239689	366043	138679	1.05424e+06	430537	2.37947e+06	677074	31198.4	152684	9.70704e+07	1.69621e+06
H442.2	539059	26395	265542	12413	101112	348774	77653	333060	1821953	424700	11700	42007.4	5.4956e+06	6150943	83596.5	1.58077e+06	47197	203753	95669.3	12045965	502097	1.59437e+06	34000145	103641	121454	6494251	618610	8.75993e+06	15510300	10831603	60896	12978.7	216419	51958	26814	971630	561408	25465.5	237294	331273	120701	857852	368831	2.11137e+06	541540	17547.6	216808	8.90372e+07	2137644
H45	475514	32701.9	274366	16572.4	82917.7	363633	83733.9	775529	2.34233e+06	500014	14696.9	51596.4	201199	7.37014e+06	100143	2.12639e+06	47472	271987	96048.7	1.87464e+07	926673	1.90942e+06	3.80551e+07	149328	110441	1.06242e+07	710317	1.08294e+07	7.14071e+06	1.25055e+07	100945	8851.24	248530	34606.9	70405.4	1.05012e+06	1.90979e+06	55501.2	254184	365495	158119	1.17238e+06	290909	1.88494e+06	752999	34375.1	149773	7.32897e+07	2.4097e+06
H46	404896	41957.4	195650	16687.9	90125.1	349908	75250.1	616385	1.38431e+06	321593	13298.3	42125.1	171237	5.80104e+06	79108.3	1.67823e+06	36820.5	257009	95747.1	1.47477e+07	691456	1.01622e+06	2.86203e+07	128398	91458.5	6.122e+06	426291	7.05034e+06	9.73087e+06	9.98937e+06	76886	14804.4	207040	26203.6	260495	966968	1.05244e+06	494698	233427	290772	191089	1.12498e+06	250115	2.11048e+06	675597	25232.5	149091	8.59679e+07	2.25198e+06
H466	577285	25961.4	157930	12975.1	134962	351953	89230.8	1.53513e+06	1.31667e+06	729496	123970	38728.8	519945	6.70368e+06	55261.5	1.407e+06	45596.8	222343	103878	1.22183e+07	499923	637878	4.01732e+07	124527	124329	8.96169e+06	1.02613e+06	6.92978e+06	1.1908e+07	1.0294e+07	99542.6	10345.9	217728	28258.8	12485.5	1.02186e+06	1.24265e+06	16119.5	234995	378432	137522	1.15485e+06	317796	2.03501e+06	680931	25772.4	117976	1.17211e+08	3.54102e+06
H475	376892	31228	239819	10765.6	90692.7	333602	72241.7	1.40438e+06	2.11987e+06	702661	170703	41120.3	355691	5.78737e+06	219753	1.70587e+06	36342.1	203818	107749	1.28687e+07	597421	617313	2.79634e+07	95054.9	98053.1	6.28844e+06	938133	8.55221e+06	3.69444e+06	9.64135e+06	1.96821e+06	3375.36	171504	24082.8	523381	801024	802884	633795	217370	279930	91753.7	1.2194e+06	342690	2.31159e+06	641586	26438.4	178225	7.15764e+07	1.60043e+06
H482	612692	39835.8	383531	13728.8	64287.9	392483	86104.6	218229	3.52918e+06	1.0412e+06	418792	62034.2	123407	7.50841e+06	95909.7	2.38752e+06	48778.3	239317	90499.7	1.72296e+07	896448	668634	3.56206e+07	141605	118602	8.252e+06	1.4437e+06	1.24542e+07	1.96334e+07	1.60045e+07	169021	26365.1	232090	45161.8	1	1.08668e+06	2.21203e+06	26120.1	229651	365991	156453	1.27939e+06	413773	2.3708e+06	720231	35997.7	153000	7.64966e+07	1.46732e+06
H483	697588	24641.7	597701	12994.6	70914.7	377261	87248.2	2.46466e+06	3.93387e+06	2.26072e+06	21339.3	47909.2	1.59239e+06	4.83118e+06	197313	2.18836e+06	47640.1	210480	207820	1.37403e+07	889123	802103	4.72502e+07	70262.1	138222	1.10508e+07	3.13994e+06	1.87559e+07	2.75686e+06	2.06631e+07	619105	122468	297065	78881.5	66905	1.10355e+06	1.6036e+06	269844	231826	395066	177543	1.20103e+06	360313	1.78512e+06	728766	30762.5	389043	6.72279e+07	1.05492e+06
H485	608678	31008.4	459526	16219.6	107680	368338	87721.4	375828	3.18512e+06	1.16358e+06	789538	62711.6	208198	8.18493e+06	123093	2.13895e+06	47214.3	250646	85456.2	1.55711e+07	788874	538379	4.49402e+07	134203	126026	1.1223e+07	1.61807e+06	1.6078e+07	5.71533e+06	1.535e+07	142703	30984.1	239715	25810.8	46109.4	1.08823e+06	1.52441e+06	167279	240948	362279	140951	1.16358e+06	542376	2.15255e+06	756967	31513.7	188921	8.89157e+07	1.27815e+06
H488	480417	28324.9	225540	12823.3	99421.6	376227	88575.8	425507	990184	419623	61425	39565.4	276983	5.51897e+06	50518.6	2.00811e+06	53060.7	230583	90523.5	1.19321e+07	709619	500207	2.52732e+07	102502	91235.6	1.06322e+07	650855	1.22727e+07	1.7273e+07	8.43359e+06	152791	8242.22	219664	29034.9	12618.3	992475	1.07375e+06	29609.8	184076	431871	95189.5	1.36447e+06	298091	1.63589e+06	603158	32838.4	196919	9.45572e+07	2.67015e+06
H489	344549	33529.1	252928	11569.3	64817.3	371982	88161.8	2.33878e+06	2.20301e+06	534202	516361	79846.4	204701	5.21323e+06	60311.8	1.79967e+06	40728.1	226446	31744.5	1.89979e+07	797319	393051	5.13245e+07	106584	116680	8.60934e+06	801150	1.14417e+07	1.60277e+07	1.04705e+07	92854.5	6697.64	189716	21736.5	49766.3	931488	1.61569e+06	37082.7	199368	364038	126018	1.33524e+06	219008	1.71185e+06	651245	28796.6	108225	6.71797e+07	822769
H490	377705	35713.6	274685	10353	77290.4	381236	82726.6	6.19304e+06	1.75794e+06	804005	330719	60488.7	286030	4.85479e+06	61348.8	1.6557e+06	44808.4	216292	95899.5	1.56703e+07	756215	396442	4.86295e+07	84253.3	84467.4	6.23393e+06	1.25663e+06	7.3964e+06	3.7173e+06	1.16626e+07	68562.1	8105.96	219392	35811.2	44651	1.00109e+06	1.78111e+06	64851.9	204383	402315	117026	1.41033e+06	246974	1.7792e+06	678697	25000	127473	6.17261e+07	567833
H492	468791	26113.3	149264	11133.5	92427.1	361114	86610.9	422644	2.83204e+06	379243	584033	48563.1	161528	9.1293e+06	69109.6	1.86843e+06	34653.9	239169	61702	1.79574e+07	790970	592326	5.62161e+07	120819	121972	6.96103e+06	524758	8.58364e+06	5.45512e+06	1.24447e+07	141140	10485.5	172947	23046.5	22048.5	918140	1.90848e+06	51747.3	231084	380579	96947.8	1.42404e+06	229089	1.45146e+06	590609	28517.1	136867	7.93919e+07	2.70311e+06
H498	481168	19422.7	161461	11415.4	90293.8	387616	83153.2	1.75835e+06	1.78168e+06	599419	334143	53380.3	216148	6.24498e+06	87011.9	1.5501e+06	52926	211228	59128.4	1.34805e+07	605251	491135	4.63761e+07	132978	109642	1.00154e+07	860342	8.26256e+06	9.55013e+06	1.03605e+07	103173	8672.52	229125	39884.6	8182.35	955966	1.42937e+06	21490.8	192879	369359	129882	1.33098e+06	328610	1.7607e+06	635871	31004.8	147564	7.74181e+07	2.60012e+06
H56	349056	36281.4	231633	11212.2	92216.7	383460	76183.6	2.07017e+06	1.3633e+06	461260	11949.4	54049.1	555147	3.92443e+06	90360.3	1.90699e+06	38765.6	221537	82447.6	1.51697e+07	565160	1.39101e+06	3.0861e+07	134162	83229.2	6.46062e+06	587984	6.2643e+06	1.03791e+07	6.90375e+06	59110.2	12794.7	197661	15530	7613.34	913080	927572	21218.1	239654	337556	102993	1.27968e+06	201877	1.80146e+06	639763	33236.6	97383	6.56913e+07	1.80464e+06
H566	457476	27347.2	355711	13660.5	93590.2	356977	80781.5	1.94328e+06	1.53964e+06	910278	988916	54070.1	803044	5.01674e+06	141387	1.71768e+06	43018.2	202130	147859	1.21886e+07	685336	515736	2.98624e+07	146290	81240.3	9.83909e+06	1.30726e+06	1.43496e+07	1.08699e+07	8.25753e+06	138923	8610.65	193411	20402.4	47134.2	905071	704809	146541	220433	293317	78886.1	1.26088e+06	425150	1.71045e+06	627236	25440.6	344113	7.03472e+07	1.25292e+06
H57	289511	22511.5	283649	11968.7	86139.3	335949	64327.2	511139	1.61611e+06	546365	15950	39947.5	54636.7	4.18258e+06	67263.7	1.48993e+06	49626	202956	94698.8	1.16617e+07	519901	395596	3.05657e+07	104362	68655.8	7.98604e+06	710835	8.0764e+06	1.07817e+07	8.99289e+06	86071.1	6165.48	197714	11141.8	4067.28	859850	1.01167e+06	22120.4	210097	264435	88601.1	842559	619993	1.83436e+06	528822	23735.6	420544	5.69851e+07	1.46882e+06
H577	674400	39701.6	317207	10486.8	87683.2	351965	82622	2.7613e+06	2.04964e+06	791280	137927	50612.6	229439	5.87102e+06	39841.9	1.63674e+06	44833.3	238014	91959.9	1.47973e+07	687398	382313	3.62682e+07	95807.6	129595	1.06022e+07	1.1366e+06	8.34009e+06	1.63629e+07	1.1606e+07	81553.2	10855.6	212345	29776.1	26352.7	998184	2.17501e+06	25942.3	207725	435006	107426	1.35527e+06	328319	1.5971e+06	607040	21376.6	194461	7.37033e+07	1.27852e+06
H581	427589	28303	261548	9686	67033.2	375150	78895	1.40992e+06	2588724	678085	13102	52660.3	353892	5796583	168869	1.92578e+06	51585	241212	35667.1	13368986	598753	1.02017e+06	36114134	89514.5	101305	5777451	936937	8.87898e+06	5837980	10046934	68478	8098.19	232300	30244	52562	999409	1143216	34040.3	199443	357845	102102	908494	331107	1.82092e+06	530709	27986.4	141972	7.38914e+07	1875879
H581.2	457571	34153.2	244379	12637.2	85608.8	396502	93296.8	2.53718e+06	3.28785e+06	756539	262356	49047.4	343273	5.96758e+06	97585.3	2.05211e+06	43728.2	226683	41413.5	1.41363e+07	664134	543305	3.92969e+07	87589	113817	6.55368e+06	1.13169e+06	9.55387e+06	6.5948e+06	1.07338e+07	75048.5	6002.87	231908	44021.8	51008.1	959674	1.34352e+06	43426.7	188120	389737	104434	1.42897e+06	310513	1.88977e+06	660942	28077.2	187129	7.60809e+07	1.78825e+06
H586	360867	19347	207094	12741	77594.5	350963	80429	426308	1566550	512455	8898	47754.3	165431	4655334	92968.9	1.48209e+06	46181	221485	73348.5	14606782	690864	1.1223e+06	31789555	105169	98242	8897853	686916	7.4115e+06	10188587	11633785	53312	3993.1	212408	18412	125796	942946	1315357	177195	222336	356753	112236	900166	362767	2.09236e+06	487883	21970.7	118585	6.77259e+07	1456686
H586.2	382636	21309.4	178113	12675.1	92132.8	369045	85366.7	1.01378e+06	1.88356e+06	491924	719327	52299.1	134107	4.56485e+06	73028.3	1.6503e+06	47805.8	270117	67613.8	1.17285e+07	705916	415234	3.16987e+07	95437	91412.5	9.31124e+06	713912	6.98239e+06	1.06279e+07	1.18329e+07	56099	6583.34	191983	17451.9	110864	940424	1.30204e+06	176532	244211	344719	90357.4	1.23668e+06	261140	1.79404e+06	580387	25973.6	120322	6.76926e+07	1.05535e+06
H588	368035	35041.6	188981	10974.2	78654.3	370781	70662.7	2.84223e+06	1.74963e+06	727017	144566	55501.2	243939	4.84982e+06	55700.8	1.62177e+06	40533.3	201221	86368.8	1.4276e+07	591856	617334	4.16736e+07	91589.7	112757	7.2522e+06	995622	9.56531e+06	1.34157e+07	7.08032e+06	46864.2	11467.7	188888	22535.6	107591	937388	1.69403e+06	313566	210988	346256	117987	1.32422e+06	240956	1.89488e+06	595760	21501.1	138450	6.76229e+07	1.58981e+06
H59	364312	23907.9	184146	13621.6	99587.4	381096	74370.2	75062.6	1.27973e+06	595823	19741	42740.6	67800.5	5.86604e+06	53679	1.73617e+06	39919.4	217524	121279	1.22555e+07	636799	701264	2.79572e+07	104536	84780.4	6.13736e+06	845158	1.08065e+07	8.91646e+06	9.35942e+06	41490.2	18424.4	176703	15405.9	7074.76	933835	720057	18412	225096	338747	126285	841716	559929	1.80012e+06	500916	26123.6	512885	6.4458e+07	843119
H6	366940	29032	150640	12063	72409.8	403671	85060	369236	2292663	416310	6414	82058.6	188683	5096494	48648.9	1.5972e+06	49041	233000	108589	13758117	739227	1.2568e+06	24596338	116774	84727	10527175	546164	6.87159e+06	3907110	11042421	55931	6176.26	214897	34222	1	961630	1133904	24698.2	237517	326753	86312.1	925232	232865	1.78505e+06	519639	26207.2	93417.2	6.08021e+07	1027273
H61	350913	22887.2	105613	14658.3	104190	384099	84909	188268	1.57273e+06	232645	42280.4	70113.2	146189	6.50216e+06	61292.1	1.95143e+06	47899.2	225361	42613.7	1.25839e+07	758426	734420	3.31769e+07	105668	97822.2	7.03375e+06	387342	1.03301e+07	5.19655e+06	7.77044e+06	79350.7	6107.94	216432	19679.4	5554.12	1.05627e+06	1.19721e+06	21626.5	227034	365321	92372.8	1.42576e+06	192732	1.79761e+06	601091	27015.3	140953	5.49161e+07	1.0809e+06
H63	407690	41609.8	212647	9902.52	96706.2	387949	72543.8	192732	1.96405e+06	393260	13664	55088	183435	6.00742e+06	103475	1.93208e+06	45017.1	246932	96231.7	1.42798e+07	804739	1.46778e+06	3.28403e+07	149579	84954.5	7.88434e+06	520405	8.66702e+06	4.14016e+06	1.15519e+07	83721.3	15642.2	184288	11251	1	990345	1.49384e+06	23004.4	235376	316825	161296	1.02384e+06	285429	1.9622e+06	650516	30597.5	127679	7.38704e+07	3.15834e+06
H64	380418	59906.8	222057	14089	109254	389982	82075.5	168531	1.4706e+06	328621	17764.5	42294.9	130176	5.81927e+06	120787	1.71452e+06	34970.3	220254	115336	1.53028e+07	731648	1.75902e+06	3.73883e+07	170070	105913	8.87054e+06	468553	8.55931e+06	1.42988e+07	8.91042e+06	90444.8	9874.35	214649	25678	34875.3	1.01461e+06	1.08002e+06	37090.2	242699	310690	126328	1.09464e+06	349368	1.32129e+06	649930	23515.7	121523	8.21002e+07	3.74404e+06
H65	367872	22840.5	191870	11189.1	80976.5	347319	72676.7	179585	1.40111e+06	522426	15107.1	46794.8	107987	3.24229e+06	38267.7	1.25968e+06	36630.8	202990	62045.5	1.0896e+07	452801	778625	2.83213e+07	84055.2	67411.9	6.23565e+06	760682	6.64831e+06	5.94757e+06	8.27972e+06	49021.9	3498.73	178906	14997	4866.38	833664	595872	27270.7	215063	307806	93309.7	828878	689901	1.38634e+06	480288	16240.8	404740	5.80771e+07	1.17854e+06
H7	497268	23601.3	229896	13092.4	102326	359605	76637.3	701235	2.79159e+06	680097	10223.9	34129.2	991744	6.76042e+06	71089	1.84412e+06	51480.7	210576	79461.9	1.29156e+07	679542	1.46307e+06	4.92483e+07	112643	120336	1.5163e+07	1.00548e+06	8.94362e+06	5.37013e+06	1.08492e+07	137459	33346.3	215616	33460.1	68942.8	989225	1.00691e+06	60318.3	233561	342612	200175	1.31011e+06	265192	1.70003e+06	618972	33109.4	370908	7.77587e+07	3.38916e+06
H75	350756	31349.2	167440	11071.7	81882.4	339628	70739.9	27376	1.54397e+06	599745	20397	66316.1	54190.3	7.22689e+06	95040.2	1.9028e+06	47431.9	190756	115006	1.3165e+07	804124	1.88546e+06	3.07801e+07	173989	93320.2	8.62909e+06	866846	8.1064e+06	9.42431e+06	1.05409e+07	44649.5	12939.5	162030	13024.6	5376.99	918021	1.04786e+06	22436.6	226223	265261	101923	797154	666295	1.73875e+06	509564	31241	322407	6.33659e+07	2.45422e+06
H76	481736	33329.3	207304	13104.4	112136	367099	78242.2	586397	2.15678e+06	563621	19283	75466.9	173457	6.15671e+06	194451	1.53494e+06	51386.7	230402	61428.3	2.06036e+07	877346	2.87366e+06	3.14329e+07	116370	107263	1.00647e+07	835079	1.28072e+07	6.86958e+06	1.34658e+07	163379	17950.1	213727	29864	33870.2	973856	2.13599e+06	24199.5	251522	275611	159169	1.03648e+06	266050	1.83472e+06	650254	21968.7	172524	6.49722e+07	1.09573e+07
H78	359270	36088.8	292671	14171.3	87700.1	349506	73327.3	257340	1.72055e+06	555787	18011.3	73159.2	226860	6.5425e+06	181738	1.70018e+06	43193.6	232709	90089.7	1.51069e+07	729965	1.69986e+06	3.47743e+07	150340	94884.5	7.73694e+06	782703	6.74942e+06	8.21238e+06	9.47112e+06	94022.2	3100.42	181993	18372.9	89032	951869	1.23068e+06	138551	222941	314860	127770	1.09886e+06	372188	2.13922e+06	713577	27317.8	126692	7.25062e+07	2.22358e+06
H79	421373	38340.6	173719	9498.57	102676	338969	80364.1	87599.5	227140	430920	15628.3	69335.6	105720	8.61889e+06	109731	1.75311e+06	48721.3	233683	79941.2	1.62899e+07	725495	1.35775e+06	3.67573e+07	176296	100104	9.82651e+06	625884	6.34295e+06	6.58445e+06	1.37881e+07	93996.1	7500.49	184179	16764.1	35184.7	978917	1.32782e+06	26681.4	226455	319874	157631	1.10288e+06	505081	1.87461e+06	595054	26152.3	120286	8.02956e+07	2.42833e+06
H87	300509	23546.9	114140	9464.19	97839.1	347475	66473.7	66444.8	1.05278e+06	528584	33175.1	43414.8	52234.8	6.6607e+06	102806	1.40106e+06	49723.5	196107	56547.6	1.18913e+07	534082	1.26243e+06	3.35458e+07	134436	80826.4	1.012e+07	835380	3.89326e+06	1.28211e+07	7.93197e+06	52095	6167.1	170435	17778.3	58291.7	841892	964773	82643	209777	266588	58606.4	749227	687882	1.11949e+06	452389	18526.3	430346	8.38471e+07	3.33478e+06
H88	241817	30541.2	325326	14751.5	72445.6	347625	67309.8	224916	1.37199e+06	751309	19375.5	52856.9	99625.7	4.02909e+06	148278	1.26422e+06	48686	208409	57464.3	7.78209e+06	527768	1.51761e+06	2.69681e+07	157280	58552.8	8.34196e+06	1.13982e+06	4.44595e+06	5.93318e+06	7.68259e+06	63415.6	4964.5	179110	8783.39	2664.7	877458	986367	19020.8	211819	275063	100154	831496	512821	1.41303e+06	542856	16464.4	435335	5.92434e+07	2.38999e+06
H93	353132	14662.9	279025	9217.53	91588	318777	60572.9	171091	2.80992e+06	1.36349e+06	21336.4	36022.5	122788	4.33765e+06	114017	1.2343e+06	45053.5	202765	86260.8	1.3771e+07	567760	1.5448e+06	4.71626e+07	71875.7	88083.7	9.5369e+06	2.07949e+06	1.16201e+07	2.77082e+06	1.09721e+07	332639	24449.4	147398	28250.5	11236.3	879027	975955	44994.5	224080	270815	99288	851180	609282	1.59391e+06	506666	21552	921352	7.20996e+07	2.64549e+06
H98	287105	21619.6	124626	10434.4	80364.1	376247	70740.4	129157	1.11332e+06	487662	5434.8	57991	125016	5.43282e+06	72772.8	1.78828e+06	36869.2	207626	67858.5	1.61709e+07	624158	1.33934e+06	2.60461e+07	107604	83704.8	7.26303e+06	656368	9.53681e+06	1.35778e+07	6.94726e+06	103032	2976.29	161031	23567.7	26959.2	1.05229e+06	689963	19275.5	237597	350820	128700	1.29147e+06	166084	1.97237e+06	604884	28428	149887	5.53117e+07	1.43185e+06
P10	597283	21932.3	218073	12919.3	68787.4	379128	79997.1	496425	2.3555e+06	629125	12499.1	74115.9	206017	5.99507e+06	409681	1.91314e+06	48232.4	210517	50030.8	8.33774e+06	723102	1.51779e+06	3.53499e+07	184618	76362.9	7.48836e+06	879015	1.12048e+07	8.66186e+06	1.26746e+07	126127	15082.2	163905	60422.1	86338.1	1.00841e+06	382786	78516.8	243785	343557	127059	1.38366e+06	438860	1.73441e+06	642833	24852.6	604430	5.55804e+07	2.24536e+06
P102	631178	25778.6	365904	15191.4	101281	310616	75772.6	196568	1.66357e+06	642045	17509.8	60779.5	210956	8.70354e+06	244384	1.7486e+06	45132.5	233884	96349.8	1.203e+07	598200	1.56706e+06	2.10503e+07	127610	101772	9.27794e+06	958503	9.78268e+06	1.83798e+07	1.37316e+07	207408	30983.8	203119	46684	17467.5	986376	862600	31083.5	217754	303144	150367	1.0259e+06	299851	2.06713e+06	606866	28317.7	135196	9.03768e+07	4.06244e+06
P106	474671	43556.4	298683	13697.7	69949.4	385145	73268.3	94327.9	2.74616e+06	832448	14157.1	80363.7	175167	8.17454e+06	132740	1.83991e+06	45516.9	240673	64243.2	1.83976e+07	700465	1.76576e+06	2.52691e+07	113936	111902	1.04917e+07	1.1349e+06	1.35318e+07	1.19046e+07	1.01429e+07	36529.9	8252.59	234171	31436.6	44803.8	1.03999e+06	473995	232927	234261	343133	149672	1.11803e+06	605956	1.85258e+06	676850	29704.4	83581.5	6.66494e+07	1.87286e+06
P116	251143	40751.3	168099	14982.9	70705.5	328538	73419.1	39497.2	1.67835e+06	325992	15579.3	68409.3	87970.1	5.30416e+06	95447.4	1.52469e+06	52425.2	187470	91010.8	1.62352e+07	528969	1.6946e+06	3.68082e+07	157954	69878.9	9.1638e+06	452899	6.85937e+06	4.42614e+06	9.157e+06	95829.8	7861.34	174466	10346.9	51417.8	838658	910791	43206.7	228102	263676	113238	825878	635875	1.67227e+06	504030	25831.8	386590	5.94039e+07	2.75274e+06
P123	334706	32932.2	202635	15070.6	85484.9	358658	77123.8	141977	1.45555e+06	391685	18802.2	56222.6	180593	7.30589e+06	82317.4	1.99896e+06	38359	231226	133068	1.60311e+07	670607	1.73271e+06	2.95911e+07	134392	98678.9	5.71936e+06	608364	1.00217e+07	8.6408e+06	1.04143e+07	115578	27699.6	201535	14978.7	1	1.01699e+06	949526	20596.9	240884	299810	180372	1.08229e+06	401517	2.06871e+06	668981	25234.2	129214	6.97742e+07	2.21283e+06
P136	285859	26081.1	141183	9891.04	55353.3	347999	76912.1	153941	3.11577e+06	434578	14349.9	9970.51	70382.5	6.22067e+06	47877.6	2.00975e+06	53315.8	214103	7170.96	1.70253e+07	843389	1.00349e+06	4.09716e+07	153812	107080	1.18352e+07	672203	8.87004e+06	5.13429e+06	1.21088e+07	206930	7909.78	182950	11307.2	43726.1	927397	1.29975e+06	19286.7	220073	396542	119813	812853	85191.3	2.54711e+06	433894	32964.6	441457	4.54105e+07	1.62794e+06
P137	302900	34017.1	173870	11662.3	98737	338956	69471.5	79124.5	1.87968e+06	490806	16631	46236.1	57370.1	7.03312e+06	121186	1.63225e+06	41861.6	192976	89635.5	1.18683e+07	636227	1.41712e+06	2.31792e+07	133745	95643.7	8.5826e+06	737981	8.79001e+06	9.33924e+06	8.22838e+06	151678	5919.33	184168	9353.32	8595.92	903719	1.26591e+06	23210.9	213990	300515	96358.4	820680	508888	1.39022e+06	458629	26517	392060	7.75605e+07	2.55667e+06
P142	679117	49338.7	306398	10493.3	104349	378813	105641	1.01207e+06	1.83265e+06	936069	31962.7	52802.6	192632	6.95479e+06	186109	1.99207e+06	56966.5	259914	124559	1.2604e+07	614029	2.24795e+06	3.20294e+07	161440	107886	1.28859e+07	1.30991e+06	8.23779e+06	8.03927e+06	1.25871e+07	111273	11348.7	241406	39916.6	15195.6	1.05608e+06	970554	19742.3	219152	462873	150634	1.31973e+06	347250	2.09242e+06	765795	35570	176681	8.56055e+07	2.55562e+06
P149	471890	32284.9	174853	12669.6	55081	377093	87855.3	213884	1.97165e+06	473016	16915.6	53283.4	1.29685e+06	7.37828e+06	124072	2.18296e+06	42785.7	275055	89487.8	1.76716e+07	680723	2.4104e+06	5.06613e+07	141861	81196	8.9701e+06	763260	1.1088e+07	6.84033e+06	1.11915e+07	79821.3	11398.2	287397	31723.6	1	1.07414e+06	614281	21688.7	218511	525317	168801	1.28135e+06	301499	1.87552e+06	750988	27597.9	224689	7.0172e+07	4.0244e+06
P151	294216	21449.8	97948.8	11500.5	65498.2	344371	73134.7	277375	1.71678e+06	269892	20429.6	10129.1	71085	5.16598e+06	27627.4	1.49365e+06	51871.3	198522	16811.6	1.78383e+07	598337	1.48174e+06	2.48814e+07	113695	89430	9.16809e+06	378534	7.6378e+06	7.08054e+06	1.09578e+07	63002.8	13002.7	214112	8734.48	86727.2	905693	885706	14579.1	196724	424499	127552	860160	71556.2	1.95615e+06	462324	24779.8	475726	4.3301e+07	2.19356e+06
P155	316314	29398.5	198299	14094.5	92579.3	321751	68516.4	80554.6	1.78258e+06	492931	17618.7	40938.2	68705.4	6.85594e+06	114908	1.71036e+06	38597.4	201060	134526	1.20585e+07	769989	1.34707e+06	3.34696e+07	145885	84460	8.02781e+06	737827	9.23498e+06	5.7791e+06	1.24448e+07	129062	9787.1	208180	14505.9	86497.7	874665	1.04113e+06	48647	213620	278849	95690	850642	581202	1.20707e+06	506515	32314.9	451325	6.969e+07	3.25854e+06
P160	430424	36182.9	180066	9920.16	69398	410512	91976	1.14201e+06	1.74224e+06	606905	19823.6	63296.7	186572	6.28927e+06	111253	1.87996e+06	47679.3	248530	95839.7	1.89367e+07	658438	1.80794e+06	3.49451e+07	125118	99765.2	5.74723e+06	861000	8.96448e+06	1.14568e+07	9.45748e+06	65092	18355.3	235088	26155.7	1	1.04477e+06	1.10902e+06	18411.5	217610	461029	136934	1.23501e+06	315274	2.23108e+06	670399	30237	121213	6.87433e+07	2.06015e+06
P17	440289	28997.4	271370	9721.82	73596.6	362824	82722.6	2.63757e+06	1.46008e+06	520576	12815.4	44709.2	331203	4.90717e+06	66964.6	1.72931e+06	33973.7	216078	90500.4	1.62116e+07	568058	1.25983e+06	4.34271e+07	138236	89646.4	6.78984e+06	825330	7.05072e+06	1.05312e+07	8.91069e+06	85208.2	13864.6	164065	21196.4	50166	940500	1.04029e+06	111993	242233	378183	91112.5	1.39687e+06	223752	1.7524e+06	650868	25923.2	242287	6.70803e+07	2.95302e+06
P171	375136	37772.7	215442	12457.2	85772.8	347350	89392.3	1.24308e+06	1.11247e+06	353063	16842.6	75894.5	188413	4.49609e+06	112776	1.63573e+06	47951.5	234182	98641.9	1.71117e+07	601710	1.50034e+06	3.31433e+07	128153	110993	9.1608e+06	568621	9.6154e+06	1.27604e+07	8.268e+06	101864	5370.36	253998	16779.8	1	1.04471e+06	1.54417e+06	14123.7	237232	297783	139683	1.05072e+06	301041	2.19711e+06	691283	17466.4	110163	7.01138e+07	3.48875e+06
P172	364348	33270.2	187665	9772.89	74223.9	370052	75624.1	292096	1.51498e+06	463912	16632.8	41323.6	79829.6	4.69192e+06	52348.3	1.60311e+06	37199.3	216475	96148.9	1.08021e+07	706129	742419	3.24243e+07	169157	83490.6	6.82201e+06	653299	7.96352e+06	4.08289e+06	1.05328e+07	124391	7167.2	203190	8958.12	130148	922597	1.62242e+06	84575.1	217463	310969	112528	876125	224131	1.32641e+06	502428	23728.6	296979	6.24481e+07	1.48454e+06
P174	350618	40627.7	172854	11840.8	90073.4	323303	68303.4	120942	1.7342e+06	552305	21142.6	48406.6	121930	5.63392e+06	59741.4	1.61527e+06	39745	207258	85588.7	9.0573e+06	541460	1.34408e+06	3.76381e+07	125101	102796	7.16915e+06	830855	7.35784e+06	8.48055e+06	7.17347e+06	42834.8	5620.88	180744	14002.2	45982	908081	1.09721e+06	142329	216200	284442	95369	897056	563890	1.67453e+06	518628	27758.7	430473	6.99016e+07	2.01277e+06
P175	379960	31382.9	159037	15612.9	85237.7	331179	77395.7	1	2.11924e+06	494346	16471.7	34492.1	70449.1	7.09881e+06	42967.5	1.88291e+06	42204.3	212686	80058.4	1.30271e+07	690681	898625	3.37982e+07	128529	97860.8	8.67113e+06	734413	8.84816e+06	1.13565e+07	1.09234e+07	59939.1	14245.8	177659	10357.9	36355.2	920955	814186	25690.3	214615	291519	85772.8	829214	328090	1.82945e+06	511388	23948.8	382673	7.23367e+07	1.09074e+06
P178	263543	28500.8	79600.8	14266.6	67718.7	327586	78850.4	99884.1	1.74236e+06	253062	20381.1	9052.87	41049.3	8.61044e+06	40361.3	1.62062e+06	68972.5	209955	18134.6	1.49333e+07	702057	1.14258e+06	3.44121e+07	171953	104097	1.9342e+07	408611	7.92415e+06	4.88291e+06	1.04994e+07	121855	14687.9	166104	10493.6	19131.3	830904	1.12006e+06	30255.8	209474	348962	114866	821810	68551.2	1.71515e+06	461596	23634.9	402542	5.41337e+07	3.22005e+06
P181	325594	26293	242599	11134.7	97113.6	374161	71143.1	247209	1.56422e+06	609114	20388.8	64193.5	96911.7	5.07883e+06	67808	1.56858e+06	53911.7	185676	91366.3	1.60145e+07	673080	1.35139e+06	3.90888e+07	144148	94131.1	1.06502e+07	903088	8.62227e+06	8.58229e+06	1.02631e+07	82492.1	10365.3	182470	16387.2	125009	980294	1.469e+06	435696	227013	308544	97324.2	836060	604485	1.87717e+06	494519	22672.6	374246	7.55824e+07	2.5307e+06
P182	254864	27079.5	211071	12303.6	87175.8	297804	65626	96831.5	1.61696e+06	429112	31570.6	57395.3	50899.2	4.1492e+06	214125	1.2018e+06	42936.2	217221	64235.2	1.16548e+07	754328	1.26973e+06	3.28916e+07	122011	83475	9.59742e+06	629897	8.01425e+06	1.06221e+07	1.09104e+07	62870.6	3479.78	188449	10221.3	7268.45	935742	1.19703e+06	27293.8	226987	290136	88092.6	815475	595841	1.35953e+06	463353	18871.1	388902	7.09005e+07	2.34855e+06
P183	374746	37056.3	216141	13293.8	65782.8	315154	91644.8	377169	1.51337e+06	547855	29578.3	7251.06	67425.2	4.8799e+06	27110.2	1.69197e+06	62703.6	208962	18852	1.90332e+07	553407	1.46518e+06	2.85424e+07	130024	85498.5	1.28847e+07	864121	7.37948e+06	1.82892e+07	1.01996e+07	55212.7	10596.6	243226	17919.2	122067	956709	1.06816e+06	82387.7	203008	484397	231200	800140	99973.2	3.2113e+06	486125	31806.6	519143	4.53777e+07	1.93666e+06
P190	769701	23892.3	1.47427e+06	15696.3	65563.1	310863	73355.7	171158	1.60577e+06	1.82462e+06	24022.9	25901.2	104029	4.49127e+06	193416	1.63048e+06	62726.7	212828	134459	1.66831e+07	621710	2.37443e+06	2.2291e+07	90135.8	77790	1.52733e+07	2.72154e+06	2.13692e+07	9.772e+06	2.52596e+07	308541	75139.2	209039	30377.3	229057	923601	490858	408341	212686	275941	106643	997358	338387	1.51776e+06	540390	24029.4	810217	6.53702e+07	2.44981e+06
P195	265546	23761.8	122225	14811.4	87991.7	329252	85872.2	525322	2.16729e+06	378931	20742.2	14784.1	60114.2	6.94047e+06	21583.7	1.58536e+06	61438	202998	18171.8	1.79869e+07	1.01522e+06	875187	3.48893e+07	141314	131085	1.56681e+07	617477	9.0306e+06	2.22455e+07	1.32538e+07	389150	23963.5	230981	13853.1	18076.7	857548	2.8029e+06	16299.9	198859	447701	147553	774454	63061	1.85067e+06	460176	26756.8	418680	6.4224e+07	1.48736e+06
P220	288691	35651.7	85912.2	14804	78709.5	342289	80228.5	144718	1.90185e+06	239607	23831.1	14791.9	59753.7	5.10387e+06	32579.5	1.5487e+06	64731.1	212245	15793.8	1.39665e+07	602972	1.17976e+06	3.98131e+07	158619	110325	1.16855e+07	357266	8.15041e+06	1.20019e+07	1.11469e+07	133785	7164.28	197594	12590.3	19444.7	915928	1.55515e+06	16167.5	196039	357014	122526	793996	75534.4	2.23215e+06	480553	29503	370584	4.69827e+07	2.50347e+06
P221	448223	24674	332469	13212	83353.1	356195	75453.1	93870.2	1.89928e+06	922544	25635.9	50199.8	158968	4.52778e+06	51541.6	1.9177e+06	51561.2	204723	74036.3	1.11152e+07	622411	496109	3.40798e+07	120232	87951.7	8.2993e+06	1.45671e+06	9.31988e+06	1.35901e+07	9.73861e+06	104066	7345.74	191674	12197.5	36577	878477	1.50258e+06	40241.6	188725	321047	152781	885117	351399	2.11438e+06	522077	27778.5	385085	6.54028e+07	895712
P223	285781	44107.7	109395	11582.4	95420.2	292105	77470	725516	1.9647e+06	404191	20632.8	13545.6	39389.2	5.26695e+06	25897.3	1.99892e+06	59356.2	213394	13229.4	1.608e+07	767698	970427	3.79895e+07	182549	94347.6	1.04986e+07	673521	1.06751e+07	1.10282e+07	1.07372e+07	118791	4982.8	274377	10566	12431.7	851448	1.89413e+06	12607.5	222516	344205	153052	824134	74084.6	1.86173e+06	489021	36416.3	512860	5.32284e+07	1.59259e+06
P227	478076	34483.7	334391	12450.7	176516	417588	113915	910361	1.61096e+06	610769	24997.2	63927.6	205590	6.24759e+06	134033	1.6849e+06	42722.3	252229	80278	1.85446e+07	724328	2.22217e+06	3.75715e+07	158034	130043	1.10066e+07	889822	1.09025e+07	1.19608e+07	1.03075e+07	143666	8319.59	209156	41917.6	1	1.03792e+06	2.18526e+06	22454.9	223617	554684	184499	1.28994e+06	683278	1.97877e+06	712480	25329	162577	1.21645e+08	2.11892e+06
P228	374421	44449.3	208129	14021.6	83638.3	385325	102089	757571	2.63669e+06	719667	23257.5	85280.7	425156	7.17164e+06	247335	2.10033e+06	55463.1	225300	109155	1.60189e+07	854153	1.26566e+06	4.67893e+07	131217	100996	9.5851e+06	978072	9.01952e+06	1.08906e+07	1.20849e+07	94598.2	3598.46	250640	14238.3	1	1.09424e+06	2.07474e+06	20104.6	214716	484344	155663	1.22466e+06	258121	2.73652e+06	691597	35664.1	138937	6.9973e+07	2.31085e+06
P229	384378	21839.8	308972	12106.3	71374.1	346039	81817.7	397691	1.7344e+06	1.01439e+06	15681.4	46291.2	91385.1	7.01706e+06	55249.5	1.89306e+06	31004.8	231998	72486.1	1.28141e+07	716009	1.0241e+06	3.51337e+07	165047	108683	6.2187e+06	1.50051e+06	9.57605e+06	1.25598e+07	1.03646e+07	77704.5	8780.79	183296	15353.5	18415.3	1.01203e+06	1.55452e+06	10010.7	226260	406129	168956	1.26241e+06	323541	1.51284e+06	776684	29718.2	135188	7.15754e+07	2.11671e+06
P232	425792	36651.6	228279	14384.5	81355.2	391492	84945.5	2.17206e+06	1.4471e+06	750357	20828.6	66256.1	142163	5.85877e+06	56330	1.36094e+06	45576.3	279747	273204	1.56914e+07	619886	2.73697e+06	3.70473e+07	137795	102768	7.75512e+06	1.08149e+06	5.61314e+06	1.46699e+07	1.09685e+07	98392	11628.4	267032	23470.4	1	1.08579e+06	2.52746e+06	26107.1	229825	542550	156057	1.36985e+06	216382	2.07368e+06	718252	21103	160796	6.73264e+07	3.10359e+06
P238	335740	35937.1	143638	10706.2	75766.7	380059	84725.9	371975	1.76546e+06	410704	28447.8	110614	85392.7	6.04523e+06	85763.3	1.77115e+06	38267.2	224596	64331	1.38702e+07	666576	1.11104e+06	3.59171e+07	130530	97524.1	7.58758e+06	669721	5.13975e+06	1.30319e+07	9.89757e+06	99641.7	13980	230725	10665.7	1	1.02637e+06	1.76724e+06	12989.5	243213	396990	196176	1.29096e+06	476712	1.82606e+06	786549	34618.5	104814	6.67764e+07	2.01415e+06
P239	372417	38349.2	276490	12181.2	84653	357007	72502.5	522233	2.27535e+06	527715	21193.5	52388.9	52104.2	4.7736e+06	102393	1.63211e+06	57442.9	218695	233956	1.27635e+07	717487	973548	3.33823e+07	140786	79506.4	9.13149e+06	798943	5.98658e+06	4.56739e+06	1.13965e+07	116306	7219.59	217697	10102.7	21369.3	895854	1.31049e+06	26757.8	212357	304128	78000.5	888588	586805	1.5122e+06	521501	26196.8	468332	6.43881e+07	2.1729e+06
P241	284135	27204.3	119587	14138	130872	354895	78908.1	224309	1.3826e+06	336139	56407	12083.3	94998.6	7.47297e+06	31995.4	1.57651e+06	65322.1	201499	14716	1.42554e+07	675900	1.53427e+06	2.81352e+07	149509	97179.9	1.17142e+07	486529	6.46735e+06	9.42798e+06	1.01111e+07	107057	13877.4	178324	7129.26	29229.5	831250	2.24781e+06	29707.8	195747	342935	143098	739542	71479.7	3.18978e+06	430584	21799.1	265814	7.54325e+07	4.02636e+06
P248	242758	41438.7	116048	15539	61859	360232	71829.8	402431	1.34716e+06	485407	20231.2	11634.8	91596	5.45676e+06	29199	1.60434e+06	44966	211666	19033.1	1.28019e+07	570148	1.08558e+06	3.50617e+07	116544	84395.5	8.03609e+06	839328	7.30953e+06	5.92328e+06	9.51474e+06	56833.1	9017.87	223507	10278.1	29152.4	912989	1.40068e+06	11912.4	199539	339207	109099	858575	109337	1.87786e+06	479472	25160.3	283699	4.07159e+07	1.66334e+06
P255	423237	46212.2	469794	10985.7	87295	381688	80210.1	944890	2.47858e+06	657582	18598.4	68734.5	265747	4.95889e+06	73480.7	1.69503e+06	44867	249661	88712.5	1.45234e+07	709289	1.02593e+06	4.76318e+07	133653	94752.1	1.13973e+07	885664	7.00331e+06	8.5193e+06	1.17179e+07	73298.8	7821.13	206039	14776.8	332941	1.03452e+06	1.72588e+06	1.15998e+06	214945	375464	158915	1.15673e+06	242373	2.13875e+06	655395	27683.3	117105	7.32616e+07	1.3123e+06
P266	449263	22714.9	164205	7817.76	78753.5	398382	74417.2	520180	1.88054e+06	550199	53384	46853.7	139880	6.87729e+06	148682	2.05558e+06	36093.8	257244	82858.9	1.59023e+07	749045	706800	3.6821e+07	154305	100278	7.03603e+06	833633	8.83691e+06	5.33742e+06	1.20574e+07	82427.8	8013.37	221612	34540.2	19897.9	1.03819e+06	1.40392e+06	16359.6	241761	323371	173845	1.30393e+06	317932	1.97277e+06	757786	37012.5	129930	6.63222e+07	1.50313e+06
P267	369002	36633.9	185326	12030.5	125799	350582	76413.6	643934	1.82731e+06	599831	16196.9	47051.8	157038	5.8924e+06	77564.6	1.57178e+06	28928.6	224001	242691	1.48874e+07	833359	1.12429e+06	2.26239e+07	159530	108219	5.63129e+06	841919	8.4159e+06	1.15625e+07	1.11094e+07	109752	7784.56	249869	17300.1	14610	955159	1.97063e+06	13862.2	234472	397127	171179	1.20931e+06	242753	1.70691e+06	700069	21714.1	155674	7.76458e+07	1.73169e+06
P269	429189	26456.7	305582	11443.3	85315.7	354386	81001.3	140985	1.48229e+06	705730	18086.7	58721.3	921964	7.69567e+06	80005.7	1.71238e+06	47866.2	236835	135601	1.51911e+07	602067	1.39236e+06	3.23171e+07	159710	90531.2	8.41214e+06	1.01903e+06	9.07464e+06	1.39848e+07	9.61859e+06	103892	12246.4	235220	26569.9	1	976452	1.3104e+06	20720.9	243245	407489	155971	1.17856e+06	238750	2.03347e+06	729901	22094	622561	7.08813e+07	2.23715e+06
P29	488419	35496	524388	11894	90701.9	356265	75436.8	1.35805e+06	2.03145e+06	1.32877e+06	21717	41261.4	3.59111e+06	5.49583e+06	87971.9	1.67694e+06	50683.8	238063	92640.4	1.42302e+07	718941	941018	3.77593e+07	135315	89521.3	1.06873e+07	1.86902e+06	1.17094e+07	4.80158e+06	1.16575e+07	701484	18527.1	200462	26281.6	1	969431	2.66824e+06	20862.8	233384	349203	124874	1.06451e+06	255591	2.02347e+06	659689	25044.6	139870	6.56918e+07	1.29046e+06
P290	393048	25662	314444	10126.3	73746.9	371428	78940	2.78922e+06	1.13507e+06	354380	29726.2	39307.1	467472	4.44774e+06	35345.4	1.17455e+06	40566.4	228829	156956	1.40647e+07	494701	836994	3.59139e+07	136689	64630.5	4.26114e+06	525352	3.87588e+06	6.0835e+06	7.7515e+06	45709.6	4660.43	226331	25598.2	15405.1	1.03722e+06	1.85138e+06	20310	230051	437986	158463	1.28205e+06	205263	2.09165e+06	744799	20357	140032	5.99614e+07	832167
P303	436594	26833.3	214512	13910.8	89599.4	385724	86401.8	576812	1.505e+06	441547	15835.1	53446.8	133213	4.71552e+06	98503	1.65599e+06	49791.3	221219	64689.8	1.78685e+07	683862	1.24446e+06	3.31583e+07	151894	97786.1	7.17232e+06	615879	1.06361e+07	8.27545e+06	8.71664e+06	124774	10149.7	194559	19123.1	193512	989358	1.61216e+06	255049	241189	367556	139032	1.10654e+06	241299	2.00302e+06	648704	21500.8	196078	6.6561e+07	1.93367e+06
P308	542625	21742.9	181108	10244.1	118487	349155	84567.3	173614	1.59675e+06	664327	23171.5	45081.9	164707	8.85724e+06	136282	1.55392e+06	59989.9	228455	81652.2	1.25187e+07	712437	1.18219e+06	3.79668e+07	175873	130950	1.39843e+07	996774	4.19217e+06	1.16171e+07	1.11962e+07	159097	12145.3	212115	19916.7	1	978448	1.65496e+06	31426.9	202115	389703	113402	1.26256e+06	1.32085e+06	1.63421e+06	744090	32230.9	185434	1.06454e+08	4.16893e+06
P311	518005	52705.8	217188	13118.6	105740	370114	75301.2	220260	1.79457e+06	536811	16844.7	61512.2	252179	7.48407e+06	137694	1.69459e+06	70293.8	205594	84578.8	1.53789e+07	669127	1.71815e+06	4.18086e+07	160334	100864	1.01112e+07	789459	6.77209e+06	1.05449e+07	1.06657e+07	112921	8740.38	244199	26687.3	1	963994	1.35444e+06	22616.1	226364	341679	101949	1.04655e+06	293460	4.49206e+06	634800	24902.4	131700	8.65487e+07	2.46665e+06
P35	369574	31931.8	181331	13967.2	94010	395213	75059.5	222678	2.49743e+06	641517	15800.4	61005.6	123029	6.99162e+06	97235.6	1.97646e+06	36463.3	240914	70576.5	1.83241e+07	753166	1.08122e+06	4.30285e+07	144859	107597	7.16078e+06	935855	1.28726e+07	3.74231e+06	1.0966e+07	61724.7	9738.75	254356	12261.8	18382.9	1.00123e+06	1.24273e+06	44208.2	245524	313625	210695	1.07691e+06	325192	2.03576e+06	660761	35962.2	88575	6.91315e+07	2.29382e+06
P4	395789	36610.8	105297	13270.6	109591	362418	85915.8	319765	2.27463e+06	379029	17008.9	39595.6	137557	7.7573e+06	74773.9	1.96615e+06	44420.2	217967	56878.8	1.50047e+07	749108	965984	3.74188e+07	119002	137991	9.88321e+06	613787	7.01426e+06	7.30885e+06	1.1222e+07	196247	11508.1	206212	19659.8	28797.7	1.00391e+06	1.22604e+06	22514.6	172155	362734	117649	1.28988e+06	609489	1.61809e+06	642064	28098.2	127768	8.75636e+07	2.68727e+06
P402	411114	26176.8	141090	12309.5	99593.5	329661	76796.9	1.17535e+06	1.5859e+06	440683	75347.5	48674.2	124715	6.28296e+06	127174	1.6891e+06	38204.1	182765	64826	1.57873e+07	690525	527387	3.21587e+07	118202	103618	6.34028e+06	638142	8.47422e+06	6.78395e+06	1.07277e+07	50100.8	9191.93	200410	25486.9	5820.21	948930	1.65272e+06	22192.1	194650	301768	82361.8	1.14242e+06	339337	1.70279e+06	579110	26934.6	171040	7.93347e+07	2.69106e+06
P413	555785	35225.8	291890	16211.2	121387	373564	76247.1	308404	2.20865e+06	721161	83886.3	62160.2	314289	8.16649e+06	140006	2.09175e+06	49054.9	241064	87075.8	1.69323e+07	730597	497517	4.41671e+07	153583	121566	1.11159e+07	984060	7.99527e+06	1.82719e+07	1.13137e+07	222593	14150.2	245003	30737	14038.4	1.01553e+06	1.83835e+06	17301	239610	347682	196908	1.16536e+06	551589	2.37488e+06	695970	30659.4	206543	8.15156e+07	1.66529e+06
P415	615490	31243.1	356923	12118.6	117238	369475	86586	187557	1.32998e+06	788862	55696.5	43112.4	176624	7.82282e+06	70965.5	2.05308e+06	38260.7	231015	105869	1.22868e+07	565839	957911	2.76871e+07	130883	102169	7.28297e+06	1.09097e+06	1.35025e+07	8.78405e+06	1.17556e+07	192157	8586.2	281023	79584	22954.1	1.01917e+06	511636	18120.9	246434	340183	138134	1.18414e+06	392272	2.1942e+06	735471	31843.2	171869	9.91733e+07	2.35398e+06
P446	473039	41697.5	202555	12375.9	95322.9	359827	78016.4	548631	2.97456e+06	1.15004e+06	210135	105321	301652	4.67253e+06	89647.9	2.17661e+06	50601.1	253308	300281	1.66011e+07	554982	1.07459e+06	4.05709e+07	127364	101656	1.12462e+07	1.60994e+06	1.83467e+07	1.33567e+07	8.63149e+06	111682	11257.3	251283	38095.3	26620.5	1.06152e+06	857750	33634.1	243368	350896	154297	1.22836e+06	399572	2.19349e+06	713578	28507	203021	7.77057e+07	1.51114e+06
P450	350877	29142.6	104365	11672.2	96845.6	354977	62142.6	165219	1.75707e+06	243099	952339	53482.2	172871	5.07136e+06	161027	1.73438e+06	42281.6	170083	78737.4	1.86843e+07	849261	768128	3.55025e+07	119097	98132.9	8.74351e+06	369943	1.13321e+07	1.58722e+07	9.85084e+06	80162.6	13753	183557	26702.3	50523.3	827510	1.24671e+06	26288.9	201953	281609	87382.4	1.15785e+06	272326	1.44217e+06	595294	29214	126502	7.12215e+07	1.45597e+06
P47	456311	33614.1	295926	13270.3	116089	379700	75843.5	204647	1.45369e+06	711165	17136.7	41082.6	178947	7.26e+06	57731.2	1.76161e+06	38950.6	212804	61032.9	1.6346e+07	704451	1.50171e+06	3.49779e+07	150568	120633	7.27347e+06	1.0004e+06	1.24506e+07	1.17481e+07	9.66952e+06	289970	9353.02	192628	19666.7	22629.3	1.05877e+06	1.12011e+06	23199.9	225188	341312	142168	1.03404e+06	426516	1.63826e+06	659822	27256	123637	9.1137e+07	2.64556e+06
P470	438896	48932.5	183394	12089.4	94396.4	381185	74995.8	609774	1.3904e+06	509515	634684	46100.4	147093	6.30322e+06	63936.1	2.0185e+06	47808.3	233893	88375.7	1.58839e+07	940191	697888	4.08393e+07	110379	107542	7.04266e+06	790595	1.33147e+07	8.3969e+06	7.61944e+06	16939.1	10605.3	209160	33872.3	55841.6	1.01792e+06	973437	20606.9	227982	327058	149700	1.09395e+06	348639	2.14462e+06	674888	38356.9	153670	8.85671e+07	1.08996e+06
P474	520021	37873.6	270792	14510.5	74363	377767	80361.2	261537	1.75158e+06	443070	200615	41122.6	587100	1.30241e+07	148325	1.87085e+06	53127.4	240899	90739.7	1.78622e+07	805161	774694	3.44836e+07	115535	126401	8.84645e+06	672211	1.34941e+07	1.63958e+07	1.18572e+07	117585	22202.2	235586	31241.9	134954	1.01902e+06	1.40535e+06	45042.3	213508	335503	141492	1.16374e+06	300357	2.10654e+06	710783	28668.8	206465	1.06627e+08	4.00375e+06
P479	419016	29459.2	199553	17767.1	79440.4	359086	73061.9	2.42846e+06	1.32966e+06	652714	87967.9	50086.3	221210	4.80397e+06	56725.5	1.90694e+06	36476.1	217958	90659.8	1.47966e+07	693701	522130	3.84791e+07	131166	99320.2	5.61821e+06	964633	1.5084e+07	5.99499e+06	7.3915e+06	175640	7015.86	170790	34287.6	85201.9	973625	1.06823e+06	102063	251786	341356	114190	1.30578e+06	142587	2.0675e+06	645941	25405	150114	6.46397e+07	1.18558e+06
P48	620560	29964.6	425617	11825	97949.2	383556	69260.3	632519	2.26636e+06	1.35206e+06	17698.8	55050.2	391803	6.27657e+06	319866	2.00764e+06	47948.9	211057	51129	1.72963e+07	659223	1.23221e+06	4.39337e+07	82090.4	111819	1.07087e+07	2.01975e+06	1.06074e+07	9.36268e+06	1.32754e+07	190915	13303.4	221023	37377.7	1	1.01876e+06	1.20962e+06	25111.5	211803	328821	146960	1.13451e+06	219998	2.04509e+06	666215	34940.1	177065	5.97843e+07	1.56032e+06
P493	353877	27152.5	133951	12231.5	96569.3	379356	78534.6	1.06017e+06	1.76581e+06	322993	124130	53988.2	107982	4.24098e+06	47376.9	1.52659e+06	43157.2	217664	75799.1	1.22223e+07	544753	833510	3.66076e+07	124937	97158.6	6.26461e+06	463419	7.24916e+06	8.89124e+06	7.99961e+06	92176.3	7384.44	172003	23683.8	1	953765	1.13262e+06	13476.8	236071	368515	124369	1.32661e+06	185636	1.7033e+06	671067	27463.2	85223.4	6.28932e+07	1.75553e+06
P506	402096	34670.9	130111	10764.8	102395	359989	77623.6	1.15529e+06	2.39794e+06	574630	149972	52840.1	152555	6.91651e+06	128435	1.89212e+06	40261.9	218500	44305.5	1.50808e+07	707793	980261	3.74389e+07	97097.2	95846.1	8.25531e+06	809008	7.05064e+06	3.70309e+06	9.26293e+06	61404.3	10548.3	162937	60371	28342	939594	1.32272e+06	21834.1	209386	334083	128055	1.30908e+06	176540	1.81781e+06	625206	34407.6	223110	8.60972e+07	1.41419e+06
P507	335186	23142.7	112748	12694.5	89895.5	374703	73310	2.13046e+06	1.74773e+06	409747	667147	51893.2	136279	4.71496e+06	75550.9	1.6863e+06	43412.9	240790	101713	1.13989e+07	665543	580792	3.76321e+07	100833	107711	7.50541e+06	580476	7.91086e+06	6.93757e+06	8.89035e+06	101293	6669.71	166665	29428.4	26121.4	915218	1.6162e+06	19571.3	223820	335089	114610	1.32921e+06	177307	1.97397e+06	671238	19805.5	180807	5.90494e+07	3.05375e+06
P52	577251	29726.4	307730	12540.9	151403	335031	84745.1	201137	1.68221e+06	598895	21417.5	49807.7	148177	1.07365e+07	158070	1.63282e+06	45487	231132	108234	1.35926e+07	826934	1.17455e+06	3.0073e+07	180288	124779	8.65559e+06	856103	1.01021e+07	7.87269e+06	1.14188e+07	131471	26268.1	194549	27487	36895.9	987784	1.81128e+06	286899	214826	297583	143190	1.03699e+06	738243	1.93566e+06	606484	27091.7	147617	1.37481e+08	4.18127e+06
P552	484519	45628.8	297324	14816.1	83810.7	398772	84878.6	635901	2.75423e+06	1.08465e+06	164966	48355.1	145378	5.97044e+06	465409	1.65151e+06	59349.4	218597	150317	1.35642e+07	855879	1.17502e+06	3.53108e+07	180978	103641	1.37626e+07	1.62925e+06	8.77609e+06	1.34755e+07	1.08249e+07	141399	6840.8	245367	52021.1	37061.2	1.01189e+06	2.04361e+06	37099.8	222728	283166	162682	1.18167e+06	269927	2.14161e+06	693278	25686.9	153521	7.16964e+07	2.13471e+06
P556	441758	40286.2	402950	12198.5	70704.2	400526	73918.5	767274	2.4794e+06	781377	29471.4	81146.7	367941	4.86508e+06	54540.3	2.03378e+06	68059.9	247095	121666	1.02244e+07	778902	897077	3.99114e+07	145960	106666	7.60871e+06	1.01717e+06	1.27718e+07	9.37751e+06	1.11624e+07	91754.5	10774.5	250933	32736.3	38336.2	1.02384e+06	2.14151e+06	69195.5	240558	401014	91947.7	1.19981e+06	411402	4.09637e+06	712479	36910.2	146783	7.44399e+07	1.04544e+06
P560	349607	41336.9	172893	12568.1	82184.2	345550	75671.5	1.20056e+06	1.38109e+06	377516	67076.6	40655.1	157557	5.09123e+06	68292.6	1.75573e+06	44837.3	202538	88504.2	1.23715e+07	699748	733900	2.85671e+07	163231	97161.6	7.91722e+06	565362	7.50792e+06	1.57091e+07	7.27057e+06	110843	10149.9	187004	14891.4	227339	922530	961745	104739	245082	312807	80424.8	1.17487e+06	480481	1.74048e+06	603086	24723.2	143024	6.41159e+07	1.27305e+06
P563	423898	25590.2	236959	15858.9	73202.5	371827	69428.3	587149	1.70026e+06	573658	2.85114e+06	51755.2	177338	5.75244e+06	70273.9	1.81925e+06	42631.3	192691	89483.3	1.23424e+07	705837	469727	3.53734e+07	125520	98606.6	8.42784e+06	761309	6.18484e+06	8.46637e+06	8.57436e+06	76331	11514.5	191510	18753	86679	887507	1.31854e+06	109495	190711	320298	62530.4	1.2228e+06	350527	1.4084e+06	608547	27302.4	114401	6.63813e+07	1.00653e+06
P569	410682	19925	101594	11741.5	104508	357153	68743.8	233590	1.45666e+06	333503	42202.1	54649.2	3.05909e+06	7.56943e+06	69242.9	1.63362e+06	38949	188031	122119	1.10839e+07	456479	676204	4.0455e+07	92016.4	101979	6.6336e+06	472212	5.5247e+06	9.80674e+06	8.79776e+06	77954.1	8086.83	209437	24910.1	6059.18	858380	720862	17567	202189	290325	81025.3	1.23697e+06	374922	1.49271e+06	615804	20835.9	285511	7.99922e+07	3.76899e+06
P571	393578	29702.7	277170	10634.3	90068.5	335385	71557.5	869475	2.12128e+06	632202	67841	47319.4	326251	5.73659e+06	71569.9	1.76415e+06	38492	203134	67929	1.2807e+07	588298	468944	3.60413e+07	103329	85956.9	6.03587e+06	931137	1.09215e+07	7.37113e+06	8.54875e+06	34879.5	27959.2	197778	21650.6	6588.61	814841	966743	27841	224603	335284	68181.1	1.23823e+06	277284	2.15516e+06	588706	26449.1	150086	6.72242e+07	742390
P580	429856	30060.3	162387	12921.7	90303.1	375085	78652	606032	2.20891e+06	882942	171949	57056.4	191717	6.75322e+06	178381	1.98303e+06	45376.3	218099	128285	1.19485e+07	672182	907600	3.48916e+07	107447	100117	1.0252e+07	1.27948e+06	9.13902e+06	5.57518e+06	1.02066e+07	76354.1	12133.5	185429	34491.8	10318.1	959402	1.03629e+06	29477.4	230283	304551	110546	1.34562e+06	138261	1.86148e+06	616908	30389	125860	6.31937e+07	1.27249e+06
P582	390494	18266.1	149967	11790.2	86395	379299	78294.1	860585	2.22754e+06	452620	1.62938e+06	44891.8	132444	6.58506e+06	114046	1.82355e+06	39219.5	225664	29981.2	1.40154e+07	719829	367200	3.46662e+07	127037	100827	7.20224e+06	653616	9.91314e+06	7.54736e+06	1.02676e+07	48129.6	11042.9	174994	34083.9	19047.2	920572	1.23295e+06	30489.1	199267	349772	93275	1.17263e+06	163577	1.51669e+06	599079	23783.8	145866	7.66134e+07	1.03904e+06
P591	375952	30753	188581	11041.2	79489.4	356057	73799.1	2.81432e+06	2.21911e+06	1.02192e+06	131950	42933.1	303489	5.48621e+06	117227	1.89815e+06	39383.2	232902	93063.7	1.24808e+07	720196	508753	3.40576e+07	137934	101753	7.13853e+06	1.47157e+06	9.5869e+06	5.48421e+06	1.13155e+07	164512	3863.35	161209	26095.3	1	957257	1.92536e+06	35901.2	226440	317872	113133	1.33903e+06	144840	2.28836e+06	629242	25304.2	161297	6.5675e+07	614899
P596	399196	41086.1	153364	13050.2	106115	412506	85760.5	76461.6	2.0365e+06	398297	447509	55040.7	318829	7.47097e+06	73805.6	2.22149e+06	47837	236143	107057	1.46055e+07	768826	691267	3.79679e+07	118551	120165	5.89013e+06	597219	8.90032e+06	8.57286e+06	9.80646e+06	45268.9	11275.4	278864	19034.7	62185.4	1.11427e+06	1.22855e+06	79536	239588	382184	178094	1.14772e+06	547733	2.2395e+06	643703	36390.1	200264	7.22831e+07	696905
P598	1.01845e+06	20943	2.66671e+06	10944.6	80035.8	426003	82297.7	1.00434e+06	3.93364e+06	2.76594e+06	263536	58079.9	348213	5.53507e+06	236369	1.81928e+06	71219.9	257821	326410	1.77004e+07	651493	681296	4.28409e+07	121385	79580.7	1.64391e+07	3.82682e+06	2.69817e+07	4.299e+06	4.08574e+07	754394	35702.3	281121	100982	21234.7	1.01663e+06	1.4081e+06	172995	232238	383607	217865	1.23939e+06	491837	2.18714e+06	738761	28876.2	391247	7.38714e+07	1.20475e+06
P70	503211	27630.6	228074	13652.1	91045.2	358593	77586.2	584753	2.85189e+06	395679	17012.4	56950.8	294194	6.91027e+06	136848	1.86815e+06	47485.4	220856	82243.5	1.50221e+07	672116	1.43576e+06	3.70019e+07	171208	123420	1.01905e+07	584957	9.77451e+06	8.44176e+06	1.35868e+07	308690	14128	215899	28808.7	22776.6	1.03061e+06	1.7801e+06	31344.6	240377	309206	156622	1.01954e+06	329040	1.81967e+06	608201	29743.7	143864	7.44544e+07	3.24147e+06
P72	311605	30531.2	132828	9250.84	72351.3	314370	66768.2	45907	1.82103e+06	213754	24472.2	34225.5	60220.1	5.18944e+06	67732.6	1.68037e+06	46729.9	188748	57784.9	1.37306e+07	746808	807246	3.40662e+07	113842	90645.3	7.75197e+06	285599	9.41927e+06	7.01853e+06	9.902e+06	76518.1	7396.37	165496	12924.4	27633.6	902223	965867	45033.7	205125	291278	95417.8	824504	587220	1.50134e+06	470950	26635.6	374862	6.40001e+07	2.58972e+06
P74	514713	24293.1	215839	14597.5	113524	327165	72969.6	128975	2.03897e+06	455379	14272.3	42723.7	3.21875e+06	8.0952e+06	67505.5	1.87053e+06	47316.8	220501	102974	1.76149e+07	777367	1.67979e+06	4.02831e+07	139258	134670	1.00915e+07	675381	1.51706e+07	8.10913e+06	1.35378e+07	103396	13882.5	188682	25933.7	1	961975	1.6722e+06	67805	228523	273643	171217	1.07257e+06	385480	2.11482e+06	651171	23887.8	116992	8.69958e+07	3.26092e+06
P86	407367	29915.3	179583	14137.3	146943	361262	81537.3	352786	1.53627e+06	349947	20759.6	66163.6	194759	7.46891e+06	193929	1.69362e+06	69499.2	225430	74230.8	1.9417e+07	782144	1.89452e+06	3.64033e+07	199314	136984	1.27918e+07	517501	9.71791e+06	1.15199e+07	1.00491e+07	106956	10577.8	242331	31624.5	71317.7	1.03932e+06	1.70778e+06	43857	229362	304895	243393	1.0554e+06	606516	1.81879e+06	637844	26301.8	163708	1.03151e+08	3.28684e+06
P91	463102	32606.5	227973	13281.3	66223.9	376592	78434.4	1.92727e+06	2.45891e+06	450306	10888.7	51100.9	229155	4.4961e+06	81849.8	1.78392e+06	41204	240157	51491	1.43323e+07	758019	1.18868e+06	3.54186e+07	179928	89751.5	1.02805e+07	665820	9.21946e+06	1.03662e+07	1.15632e+07	162677	7941.91	186806	19243.4	1	945523	1.62375e+06	19439	239094	351709	119243	1.35387e+06	202105	1.77492e+06	616921	26184.6	150083	5.90213e+07	1.55918e+06
P99	510398	29863	216277	12653.4	82494	368267	81258.5	2.9343e+06	1.23045e+06	729816	8811.14	48543	214538	5.2949e+06	70902.2	1.49131e+06	43848.8	221702	53850.2	1.11253e+07	446544	1.94228e+06	3.08395e+07	112485	92839.5	7.30961e+06	1.02387e+06	5.44933e+06	5.98655e+06	1.05347e+07	50276.7	14906.7	127844	29696	1	898195	719162	32190	213380	375857	131542	1.36813e+06	252844	2.27568e+06	662436	24499.8	257461	7.36427e+07	4.24432e+06
[truncated: 64 more columns]

## Sheet: Table S2
Table S2. Grouping of samples and train/test information by random separation.
SampleID	CRClassNote	Train_or_Test
C109	CRC	Train
C11	CRC	Test
C115	CRC	Test
C12	CRC	Train
C122	CRC	Train
C13	CRC	Test
C132	CRC	Train
C133	CRC	Train
C139	CRC	Train
C14	CRC	Test
C152	CRC	Train
C154	CRC	Train
C156	CRC	Train
C157	CRC	Test
C162	CRC	Train
C168	CRC	Train
C173	CRC	Train
C177	CRC	Train
C187	CRC	Train
C193	CRC	Train
C20	CRC	Test
C200	CRC	Test
C202	CRC	Train
C214	CRC	Train
C24	CRC	Test
C250	CRC	Train
C253	CRC	Train
C257	CRC	Train
C263	CRC	Train
C276	CRC	Train
C277	CRC	Train
C278	CRC	Train
C279	CRC	Train
C28	CRC	Test
C281	CRC	Train
C282	CRC	Train
C283	CRC	Test
C284	CRC	Test
C285	CRC	Train
C289	CRC	Test
C291	CRC	Test
C292	CRC	Test
C295	CRC	Train
C300	CRC	Train
C304	CRC	Train
C310	CRC	Train
C312	CRC	Train
C34	CRC	Train
C427	CRC	Train
C447	CRC	Train
C448	CRC	Test
C452	CRC	Train
C454	CRC	Train
C455	CRC	Train
C457	CRC	Test
C469	CRC	Train
C49	CRC	Train
C491	CRC	Train
C5	CRC	Test
C53	CRC	Test
C561	CRC	Train
C561.2	CRC	Test
C562	CRC	Train
C575	CRC	Train
C575.2	CRC	Train
C77	CRC	Test
H1	HC	Train
H100	HC	Train
H107	HC	Test
H108	HC	Test
H113	HC	Train
H118	HC	Train
H119	HC	Train
H120	HC	Train
H131	HC	Test
H140	HC	Train
H141	HC	Train
H159	HC	Test
H163	HC	Train
H170	HC	Train
H179	HC	Train
H18	HC	Train
H186	HC	Train
H192	HC	Train
H196	HC	Train
H199	HC	Train
H2	HC	Train
H205	HC	Train
H208	HC	Test
H21	HC	Test
H210	HC	Train
H213	HC	Test
H216	HC	Train
H237	HC	Train
H244	HC	Train
H251	HC	Train
H252	HC	Train
H258	HC	Train
H264	HC	Train
H265	HC	Train
H271	HC	Train
H272	HC	Train
H288	HC	Test
H294	HC	Test
H3	HC	Train
H30	HC	Test
H37	HC	Test
H39	HC	Train
H40	HC	Test
H406	HC	Train
H406.2	HC	Test
H409	HC	Train
H409.2	HC	Test
H423	HC	Train
H423.2	HC	Train
H43	HC	Train
H433	HC	Train
H433.2	HC	Test
H437	HC	Train
H437.2	HC	Train
H442	HC	Train
H442.2	HC	Train
H45	HC	Train
H46	HC	Test
H466	HC	Train
H475	HC	Train
H482	HC	Train
H483	HC	Train
H485	HC	Train
H488	HC	Train
H489	HC	Test
H490	HC	Test
H492	HC	Test
H498	HC	Train
H56	HC	Test
H566	HC	Train
H57	HC	Train
H577	HC	Test
H581	HC	Train
H581.2	HC	Test
H586	HC	Test
H586.2	HC	Test
H588	HC	Train
H59	HC	Train
H6	HC	Train
H61	HC	Test
H63	HC	Train
H64	HC	Train
H65	HC	Test
H7	HC	Train
H75	HC	Train
H76	HC	Train
H78	HC	Train
H79	HC	Test
H87	HC	Train
H88	HC	Train
H93	HC	Train
H98	HC	Test
P10	PolyP	Train
P102	PolyP	Train
P106	PolyP	Train
P116	PolyP	Train
P123	PolyP	Train
P136	PolyP	Train
P137	PolyP	Train
P142	PolyP	Train
P149	PolyP	Train
P151	PolyP	Test
P155	PolyP	Train
P160	PolyP	Train
P17	PolyP	Test
P171	PolyP	Test
P172	PolyP	Test
P174	PolyP	Train
P175	PolyP	Train
P178	PolyP	Train
P181	PolyP	Train
P182	PolyP	Train
P183	PolyP	Train
P190	PolyP	Test
P195	PolyP	Train
P220	PolyP	Train
P221	PolyP	Test
P223	PolyP	Test
P227	PolyP	Train
P228	PolyP	Train
P229	PolyP	Train
P232	PolyP	Train
P238	PolyP	Train
P239	PolyP	Train
P241	PolyP	Test
P248	PolyP	Train
P255	PolyP	Test
P266	PolyP	Train
P267	PolyP	Test
P269	PolyP	Train
P29	PolyP	Test
P290	PolyP	Train
P303	PolyP	Train
P308	PolyP	Train
P311	PolyP	Train
P35	PolyP	Train
P4	PolyP	Test
P402	PolyP	Test
P413	PolyP	Train
P415	PolyP	Train
P446	PolyP	Test
P450	PolyP	Train
P47	PolyP	Train
P470	PolyP	Train
P474	PolyP	Train
P479	PolyP	Train
P48	PolyP	Train
P493	PolyP	Train
P506	PolyP	Test
P507	PolyP	Train
P52	PolyP	Test
P552	PolyP	Train
P556	PolyP	Test
P560	PolyP	Train
P563	PolyP	Test
P569	PolyP	Train
P571	PolyP	Train
P580	PolyP	Train
P582	PolyP	Test
P591	PolyP	Train
P596	PolyP	Test
P598	PolyP	Test
P70	PolyP	Train
P72	PolyP	Train
P74	PolyP	Test
P86	PolyP	Train
P91	PolyP	Train
P99	PolyP	Test

## Sheet: Table S3
Table S3. P-value between groups. p_all: P-value by Kruskal test among three groups. fdr_all: FDR value adjusted from p_all, pairwise_p.raw: pairwise P-value by Kruskal Wallis test between groups, pairwise_P.adj: post-hoc Tukey P-value from pairwise_p.raw.
Variable	p_all	fdr_all	pairwise_p.raw	pairwise_p.adj	pair1	pair2
1_Methyladenosine	0.109262	0.25722	0.0773221	0.163576	HC	CRC
1_Methyladenosine	0.109262	0.25722	0.0523975	0.140459	PolyP	CRC
1_Methyladenosine	0.109262	0.25722	0.906287	0.985582	PolyP	HC
1_Methylhistamine	0.447487	0.609229	0.815526	0.975884	HC	CRC
1_Methylhistamine	0.447487	0.609229	0.263135	0.480169	PolyP	CRC
1_Methylhistamine	0.447487	0.609229	0.29187	0.555155	PolyP	HC
2_Aminoadipate	0.100208	0.248009	0.0298219	0.0821614	HC	CRC
2_Aminoadipate	0.100208	0.248009	0.31405	0.539985	PolyP	CRC
2_Aminoadipate	0.100208	0.248009	0.299455	0.527992	PolyP	HC
2__Deoxyuridine	2.43538e-05	0.000634	9.4008e-05	0.000208369	HC	CRC
2__Deoxyuridine	2.43538e-05	0.000634	2.52052e-05	9.62844e-05	PolyP	CRC
2__Deoxyuridine	2.43538e-05	0.000634	0.752883	0.92651	PolyP	HC
3_Nitro_tyrosine	0.879567	0.911845	0.96375	1	HC	CRC
3_Nitro_tyrosine	0.879567	0.911845	0.635812	0.907011	PolyP	CRC
3_Nitro_tyrosine	0.879567	0.911845	0.68333	0.891843	PolyP	HC
4_Pyridoxicacid	0.980638	0.987936	0.867649	0.978842	HC	CRC
4_Pyridoxicacid	0.980638	0.987936	0.902285	0.995013	PolyP	CRC
4_Pyridoxicacid	0.980638	0.987936	0.90195	0.994317	PolyP	HC
5_Hydroxytryptophan	0.840033	0.889215	0.792086	0.936054	HC	CRC
5_Hydroxytryptophan	0.840033	0.889215	0.498394	0.82544	PolyP	CRC
5_Hydroxytryptophan	0.840033	0.889215	0.837314	0.957737	PolyP	HC
Acetoacetate	0.4425	0.609229	0.983079	0.997768	HC	CRC
Acetoacetate	0.4425	0.609229	0.331209	0.562465	PolyP	CRC
Acetoacetate	0.4425	0.609229	0.2273	0.467566	PolyP	HC
Acetylcholine	0.489443	0.643856	0.307216	0.581495	HC	CRC
Acetylcholine	0.489443	0.643856	0.287834	0.509926	PolyP	CRC
Acetylcholine	0.489443	0.643856	0.845879	0.984636	PolyP	HC
Aconitate	0.295101	0.469668	0.124498	0.26352	HC	CRC
Aconitate	0.295101	0.469668	0.4218	0.7105	PolyP	CRC
Aconitate	0.295101	0.469668	0.435241	0.722731	PolyP	HC
Adenosine	0.0104669	0.051424	0.282098	0.587823	HC	CRC
Adenosine	0.0104669	0.051424	0.00517756	0.00986711	PolyP	CRC
Adenosine	0.0104669	0.051424	0.0260289	0.0813509	PolyP	HC
Adenylosuccinate	0.00347978	0.021845	0.00117435	0.00221087	HC	CRC
Adenylosuccinate	0.00347978	0.021845	0.0451778	0.144224	PolyP	CRC
Adenylosuccinate	0.00347978	0.021845	0.119287	0.309714	PolyP	HC
AdipicAcid	0.193791	0.3532	0.371416	0.539957	HC	CRC
AdipicAcid	0.193791	0.3532	0.0467052	0.16603	PolyP	CRC
AdipicAcid	0.193791	0.3532	0.474888	0.66369	PolyP	HC
Alanine	0.0245385	0.089447	0.0478685	0.171222	HC	CRC
Alanine	0.0245385	0.089447	0.0133965	0.0189548	PolyP	CRC
Alanine	0.0245385	0.089447	0.21898	0.537565	PolyP	HC
Allantoin	0.0263995	0.093223	0.00621888	0.0196779	HC	CRC
Allantoin	0.0263995	0.093223	0.108913	0.215367	PolyP	CRC
Allantoin	0.0263995	0.093223	0.353359	0.588435	PolyP	HC
Alpha_KetoglutaricAcid	0.0122098	0.053066	0.00861578	0.021339	HC	CRC
Alpha_KetoglutaricAcid	0.0122098	0.053066	0.0093405	0.0268638	PolyP	CRC
Alpha_KetoglutaricAcid	0.0122098	0.053066	0.997816	0.99954	PolyP	HC
Aminoisobutyrate	0.170278	0.322148	0.229024	0.447806	HC	CRC
Aminoisobutyrate	0.170278	0.322148	0.606094	0.860736	PolyP	CRC
Aminoisobutyrate	0.170278	0.322148	0.0686684	0.161608	PolyP	HC
AMP	0.623112	0.753722	0.415046	0.647865	HC	CRC
AMP	0.623112	0.753722	0.808747	0.984855	PolyP	CRC
AMP	0.623112	0.753722	0.422462	0.737408	PolyP	HC
Anthranilate	0.344537	0.512272	0.193658	0.356507	HC	CRC
Anthranilate	0.344537	0.512272	0.210457	0.463765	PolyP	CRC
Anthranilate	0.344537	0.512272	0.841594	0.988705	PolyP	HC
Arginine	0.0764651	0.200943	0.025149	0.0662212	HC	CRC
Arginine	0.0764651	0.200943	0.378602	0.638033	PolyP	CRC
Arginine	0.0764651	0.200943	0.186059	0.372641	PolyP	HC
Asparagine	0.0608504	0.16771	0.082539	0.159445	HC	CRC
Asparagine	0.0608504	0.16771	0.0182357	0.060761	PolyP	CRC
Asparagine	0.0608504	0.16771	0.639675	0.845346	PolyP	HC
AsparticAcid	0.0349883	0.112962	0.0204556	0.0560904	HC	CRC
AsparticAcid	0.0349883	0.112962	0.0254492	0.0596275	PolyP	CRC
AsparticAcid	0.0349883	0.112962	0.923663	0.996923	PolyP	HC
Betaine	0.825243	0.889215	0.9348	0.997705	HC	CRC
Betaine	0.825243	0.889215	0.620875	0.882869	PolyP	CRC
Betaine	0.825243	0.889215	0.574637	0.829188	PolyP	HC
Biotin	0.000930514	0.010515	0.229024	0.460956	HC	CRC
Biotin	0.000930514	0.010515	0.000360395	0.000921025	PolyP	CRC
Biotin	0.000930514	0.010515	0.00723737	0.020547	PolyP	HC
Carnitine	0.168029	0.322148	0.54654	0.817177	HC	CRC
Carnitine	0.168029	0.322148	0.069744	0.162238	PolyP	CRC
Carnitine	0.168029	0.322148	0.178874	0.369009	PolyP	HC
Choline	0.842	0.889215	0.534513	0.827659	HC	CRC
Choline	0.842	0.889215	0.765574	0.935573	PolyP	CRC
Choline	0.842	0.889215	0.845879	0.97059	PolyP	HC
CitraconicAcid	0.189873	0.351732	0.0793757	0.178839	HC	CRC
CitraconicAcid	0.189873	0.351732	0.176846	0.37184	PolyP	CRC
CitraconicAcid	0.189873	0.351732	0.691388	0.920079	PolyP	HC
Citrulline	0.603235	0.753722	0.418523	0.645416	HC	CRC
Citrulline	0.603235	0.753722	0.841521	0.993023	PolyP	CRC
Citrulline	0.603235	0.753722	0.382479	0.699283	PolyP	HC
Creatine	0.168525	0.322148	0.295875	0.581354	HC	CRC
Creatine	0.168525	0.322148	0.401816	0.716858	PolyP	CRC
Creatine	0.168525	0.322148	0.0686684	0.145351	PolyP	HC
Creatinine	0.0111795	0.052637	0.00846356	0.0199074	HC	CRC
Creatinine	0.0111795	0.052637	0.00808633	0.0248326	PolyP	CRC
Creatinine	0.0111795	0.052637	0.997816	0.999351	PolyP	HC
Cystamine	0.670365	0.771105	0.454226	0.717165	HC	CRC
Cystamine	0.670365	0.771105	0.409741	0.702328	PolyP	CRC
Cystamine	0.670365	0.771105	0.971609	0.997984	PolyP	HC
Cystathionine	0.0722766	0.194458	0.0439159	0.0881402	HC	CRC
Cystathionine	0.0722766	0.194458	0.0436927	0.132098	PolyP	CRC
Cystathionine	0.0722766	0.194458	0.854462	0.993654	PolyP	HC
Cystine	0.832392	0.889215	0.495409	0.819484	HC	CRC
Cystine	0.832392	0.889215	0.863527	0.959528	PolyP	CRC
Cystine	0.832392	0.889215	0.803257	0.942212	PolyP	HC
Cytidine	0.915501	0.940469	0.89634	0.992607	HC	CRC
Cytidine	0.915501	0.940469	0.707406	0.915648	PolyP	CRC
Cytidine	0.915501	0.940469	0.744583	0.947393	PolyP	HC
Cytosine	0.651406	0.766759	0.6444	0.879885	HC	CRC
Cytosine	0.651406	0.766759	0.346657	0.626643	PolyP	CRC
Cytosine	0.651406	0.766759	0.630193	0.872102	PolyP	HC
D_GA3P_DHAP	0.769453	0.852433	0.858122	0.985155	HC	CRC
D_GA3P_DHAP	0.769453	0.852433	0.611004	0.874621	PolyP	CRC
D_GA3P_DHAP	0.769453	0.852433	0.491974	0.7597	PolyP	HC
Dimethylglycine	0.00919153	0.047994	0.00621888	0.0186978	HC	CRC
Dimethylglycine	0.00919153	0.047994	0.00808633	0.0189737	PolyP	CRC
Dimethylglycine	0.00919153	0.047994	0.884632	0.992838	PolyP	HC
D_LeucicAcid	0.000588378	0.008311	0.0116055	0.0269228	HC	CRC
D_LeucicAcid	0.000588378	0.008311	0.000112386	0.000393209	PolyP	CRC
D_LeucicAcid	0.000588378	0.008311	0.156948	0.309431	PolyP	HC
DTMP	0.169312	0.322148	0.27671	0.511075	HC	CRC
DTMP	0.169312	0.322148	0.0586586	0.143412	PolyP	CRC
DTMP	0.169312	0.322148	0.379502	0.644199	PolyP	HC
Epinephrine	0.522119	0.678154	0.65166	0.8956	HC	CRC
Epinephrine	0.522119	0.678154	0.269168	0.501827	PolyP	CRC
Epinephrine	0.522119	0.678154	0.451523	0.733974	PolyP	HC
Erythrose	0.268946	0.440449	0.0962279	0.246416	HC	CRC
Erythrose	0.268946	0.440449	0.304041	0.504567	PolyP	CRC
Erythrose	0.268946	0.440449	0.699481	0.893001	PolyP	HC
F16BP_F26BP	0.330719	0.498284	0.253339	0.514676	HC	CRC
F16BP_F26BP	0.330719	0.498284	0.787079	0.974009	PolyP	CRC
F16BP_F26BP	0.330719	0.498284	0.182441	0.350888	PolyP	HC
Fructose	0.326496	0.498284	0.189536	0.449619	HC	CRC
Fructose	0.326496	0.498284	0.202891	0.336745	PolyP	CRC
Fructose	0.326496	0.498284	0.711685	0.959887	PolyP	HC
Fumaric	0.171052	0.322148	0.229024	0.418939	HC	CRC
Fumaric	0.171052	0.322148	0.0559031	0.150322	PolyP	CRC
Fumaric	0.171052	0.322148	0.509386	0.758149	PolyP	HC
G16BP	0.120412	0.266796	0.0938279	0.220576	HC	CRC
G16BP	0.120412	0.266796	0.918972	0.996336	PolyP	CRC
G16BP	0.120412	0.266796	0.0729381	0.164071	PolyP	HC
gama_Aminobutyrate	0.00315449	0.020968	0.0045251	0.0111859	HC	CRC
gama_Aminobutyrate	0.00315449	0.020968	0.00177494	0.00550948	PolyP	CRC
gama_Aminobutyrate	0.00315449	0.020968	0.736312	0.928088	PolyP	HC
Glucoronate	0.437489	0.609229	0.224368	0.431836	HC	CRC
Glucoronate	0.437489	0.609229	0.681497	0.917242	PolyP	CRC
Glucoronate	0.437489	0.609229	0.38547	0.667478	PolyP	HC
Glucose	0.620986	0.753722	0.318841	0.592028	HC	CRC
Glucose	0.620986	0.753722	0.601202	0.843133	PolyP	CRC
Glucose	0.620986	0.753722	0.699481	0.910666	PolyP	HC
Glutamicacid	0.123209	0.267743	0.0763117	0.156205	HC	CRC
Glutamicacid	0.123209	0.267743	0.0665624	0.180264	PolyP	CRC
Glutamicacid	0.123209	0.267743	0.958515	0.999997	PolyP	HC
Glutamine	0.00131613	0.012394	0.00174865	0.00501739	HC	CRC
Glutamine	0.00131613	0.012394	0.00106471	0.00283358	PolyP	CRC
Glutamine	0.00131613	0.012394	0.744583	0.945206	PolyP	HC
GlutaricAcid	0.00292601	0.020665	0.193658	0.401768	HC	CRC
GlutaricAcid	0.00292601	0.020665	0.00091663	0.00237971	PolyP	CRC
GlutaricAcid	0.00292601	0.020665	0.021621	0.0575394	PolyP	HC
Glyceraldehyde	2.03705e-05	0.000634	0.000300711	0.000929947	HC	CRC
Glyceraldehyde	2.03705e-05	0.000634	1.0366e-05	2.57098e-05	PolyP	CRC
Glyceraldehyde	2.03705e-05	0.000634	0.272278	0.526082	PolyP	HC
Glycerate	0.207436	0.366255	0.111676	0.250793	HC	CRC
Glycerate	0.207436	0.366255	0.127029	0.271388	PolyP	CRC
Glycerate	0.207436	0.366255	0.980342	0.999777	PolyP	HC
Glycerol_3_P	0.303254	0.475941	0.266147	0.550532	HC	CRC
Glycerol_3_P	0.303254	0.475941	0.151367	0.277779	PolyP	CRC
Glycerol_3_P	0.303254	0.475941	0.523544	0.834176	PolyP	HC
Glycine	0.490014	0.643856	0.67807	0.920922	HC	CRC
Glycine	0.490014	0.643856	0.450734	0.750464	PolyP	CRC
Glycine	0.490014	0.643856	0.24908	0.461679	PolyP	HC
Glycochenodeoxycholate	0.00018243	0.002945	0.000610666	0.00124219	HC	CRC
Glycochenodeoxycholate	0.00018243	0.002945	0.000106101	0.000450179	PolyP	CRC
Glycochenodeoxycholate	0.00018243	0.002945	0.719862	0.898313	PolyP	HC
Glycocholate	0.00370854	0.022056	0.00924924	0.0227252	HC	CRC
Glycocholate	0.00370854	0.022056	0.00136105	0.00420435	PolyP	CRC
Glycocholate	0.00370854	0.022056	0.498872	0.760454	PolyP	HC
Guanidinoacetate	0.727858	0.82248	0.538507	0.803885	HC	CRC
Guanidinoacetate	0.727858	0.82248	0.96922	0.998373	PolyP	CRC
Guanidinoacetate	0.727858	0.82248	0.47151	0.755121	PolyP	HC
Guanosine	0.811956	0.889215	0.82023	0.982403	HC	CRC
Guanosine	0.811956	0.889215	0.581774	0.812139	PolyP	CRC
Guanosine	0.811956	0.889215	0.601015	0.880735	PolyP	HC
Histidine	1.02863e-05	0.000581	2.24669e-05	1.86713e-05	HC	CRC
Histidine	1.02863e-05	0.000581	3.32747e-05	0.000347835	PolyP	CRC
Histidine	1.02863e-05	0.000581	0.444969	0.8594	PolyP	HC
Homogentisate	0.058465	0.165164	0.0211238	0.0502811	HC	CRC
Homogentisate	0.058465	0.165164	0.0888833	0.215113	PolyP	CRC
Homogentisate	0.058465	0.165164	0.519985	0.808932	PolyP	HC
Homovanilate	0.658248	0.766825	0.404717	0.713006	HC	CRC
Homovanilate	0.658248	0.766825	0.446533	0.685359	PolyP	CRC
Homovanilate	0.658248	0.766825	0.897616	0.996203	PolyP	HC
Hydroxyproline_Aminolevulinate	0.0120678	0.053066	0.0122196	0.0288413	HC	CRC
Hydroxyproline_Aminolevulinate	0.0120678	0.053066	0.00641815	0.0196507	PolyP	CRC
Hydroxyproline_Aminolevulinate	0.0120678	0.053066	0.824503	0.963233	PolyP	HC
Hypoxanthine	0.10096	0.248009	0.443338	0.72113	HC	CRC
Hypoxanthine	0.10096	0.248009	0.0375101	0.0922987	PolyP	CRC
Hypoxanthine	0.10096	0.248009	0.144506	0.3086	PolyP	HC
HyppuricAcid	0.000165376	0.002945	0.00273023	0.00842076	HC	CRC
HyppuricAcid	0.000165376	0.002945	5.40098e-05	0.000127375	PolyP	CRC
HyppuricAcid	0.000165376	0.002945	0.168487	0.368003	PolyP	HC
IMP	0.0554303	0.160979	0.046519	0.0990143	HC	CRC
IMP	0.0554303	0.160979	0.858015	0.99297	PolyP	CRC
IMP	0.0554303	0.160979	0.038735	0.107891	PolyP	HC
Inosine	0.987936	0.987936	0.93962	0.999411	HC	CRC
Inosine	0.987936	0.987936	0.874572	0.993571	PolyP	CRC
Inosine	0.987936	0.987936	0.91497	0.987446	PolyP	HC
Kynorenate	0.0284856	0.097541	0.022878	0.0562254	HC	CRC
Kynorenate	0.0284856	0.097541	0.0156523	0.0424251	PolyP	CRC
Kynorenate	0.0284856	0.097541	0.837314	0.97322	PolyP	HC
lactate	0.67557	0.771105	0.374667	0.671051	HC	CRC
lactate	0.67557	0.771105	0.825096	0.959964	PolyP	CRC
lactate	0.67557	0.771105	0.582124	0.82518	PolyP	HC
Leucine_iso_Leucine	0.170161	0.322148	0.381223	0.667589	HC	CRC
Leucine_iso_Leucine	0.170161	0.322148	0.0665624	0.147858	PolyP	CRC
Leucine_iso_Leucine	0.170161	0.322148	0.24908	0.492001	PolyP	HC
LinoleicAcid	0.0383158	0.120269	0.0142381	0.0430463	HC	CRC
LinoleicAcid	0.0383158	0.120269	0.0467052	0.0981054	PolyP	CRC
LinoleicAcid	0.0383158	0.120269	0.833039	0.962287	PolyP	HC
LinolenicAcid	0.000898108	0.010515	0.000307822	0.000760504	HC	CRC
LinolenicAcid	0.000898108	0.010515	0.00576784	0.0174637	PolyP	CRC
LinolenicAcid	0.000898108	0.010515	0.38547	0.678136	PolyP	HC
L_Kynurenine	0.226571	0.393885	0.526569	0.756649	HC	CRC
L_Kynurenine	0.226571	0.393885	0.0753232	0.205394	PolyP	CRC
L_Kynurenine	0.226571	0.393885	0.302013	0.512027	PolyP	HC
Lysine	2.80417e-05	0.000634	0.000498855	0.00235807	HC	CRC
Lysine	2.80417e-05	0.000634	1.84297e-05	2.43455e-05	PolyP	CRC
Lysine	2.80417e-05	0.000634	0.138576	0.363939	PolyP	HC
Malate	0.637043	0.757745	0.397918	0.73291	HC	CRC
Malate	0.637043	0.757745	0.434064	0.639453	PolyP	CRC
Malate	0.637043	0.757745	0.777954	0.979014	PolyP	HC
MaleicAcid	0.0211334	0.082348	0.0191744	0.0503853	HC	CRC
MaleicAcid	0.0211334	0.082348	0.0114331	0.0292684	PolyP	CRC
MaleicAcid	0.0211334	0.082348	0.740443	0.942682	PolyP	HC
MalonicAcid_3HBA	0.0204709	0.082348	0.0059936	0.018609	HC	CRC
MalonicAcid_3HBA	0.0204709	0.082348	0.37105	0.605189	PolyP	CRC
MalonicAcid_3HBA	0.0204709	0.082348	0.0830979	0.17591	PolyP	HC
MargaricAcid	0.275743	0.445129	0.206419	0.412041	HC	CRC
MargaricAcid	0.275743	0.445129	0.128785	0.279964	PolyP	CRC
MargaricAcid	0.275743	0.445129	0.744583	0.941522	PolyP	HC
Methionine	6.32237e-06	0.000581	0.000243287	0.000688126	HC	CRC
Methionine	6.32237e-06	0.000581	2.38071e-06	6.68331e-06	PolyP	CRC
Methionine	6.32237e-06	0.000581	0.193455	0.392384	PolyP	HC
MethylSuccinate	0.0514428	0.157109	0.0513869	0.138352	HC	CRC
MethylSuccinate	0.0514428	0.157109	0.0240981	0.0524115	PolyP	CRC
MethylSuccinate	0.0514428	0.157109	0.556121	0.849492	PolyP	HC
N2_N2_Dimethylguanosine	0.367457	0.532342	0.750378	0.924737	HC	CRC
N2_N2_Dimethylguanosine	0.367457	0.532342	0.161621	0.37184	PolyP	CRC
N2_N2_Dimethylguanosine	0.367457	0.532342	0.312388	0.536511	PolyP	HC
N_AcetylGlycine	0.00581553	0.032858	0.00193781	0.00642207	HC	CRC
N_AcetylGlycine	0.00581553	0.032858	0.0142064	0.0311742	PolyP	CRC
N_AcetylGlycine	0.00581553	0.032858	0.699481	0.899383	PolyP	HC
Niacinamide	0.0555591	0.160979	0.0686102	0.165536	HC	CRC
Niacinamide	0.0555591	0.160979	0.0215814	0.0527473	PolyP	CRC
Niacinamide	0.0555591	0.160979	0.519985	0.801491	PolyP	HC
OH_Phenylpyruvate	0.481828	0.643856	0.253339	0.475597	HC	CRC
OH_Phenylpyruvate	0.481828	0.643856	0.697	0.925229	PolyP	CRC
OH_Phenylpyruvate	0.481828	0.643856	0.416156	0.701367	PolyP	HC
Ornithine	0.595189	0.753722	0.381223	0.650548	HC	CRC
Ornithine	0.595189	0.753722	0.941277	0.997076	PolyP	CRC
Ornithine	0.595189	0.753722	0.400636	0.67763	PolyP	HC
Orotate	0.0245163	0.089447	0.168015	0.333622	HC	CRC
Orotate	0.0245163	0.089447	0.00602048	0.0179052	PolyP	CRC
Orotate	0.0245163	0.089447	0.147544	0.300478	PolyP	HC
OxalicAcid	0.352271	0.516969	0.222065	0.444849	HC	CRC
OxalicAcid	0.352271	0.516969	0.991604	0.999572	PolyP	CRC
OxalicAcid	0.352271	0.516969	0.223113	0.433492	PolyP	HC
Oxaloacetate	0.00163357	0.013185	0.810824	0.969431	HC	CRC
Oxaloacetate	0.00163357	0.013185	0.00464241	0.0127838	PolyP	CRC
Oxaloacetate	0.00163357	0.013185	0.000933214	0.00257739	PolyP	HC
Pentothenate	0.112211	0.258772	0.0471897	0.0917517	HC	CRC
Pentothenate	0.112211	0.258772	0.183688	0.441466	PolyP	CRC
Pentothenate	0.112211	0.258772	0.347708	0.670268	PolyP	HC
PEP	0.0161172	0.067454	0.0259482	0.060401	HC	CRC
PEP	0.0161172	0.067454	0.00576784	0.0174329	PolyP	CRC
PEP	0.0161172	0.067454	0.57091	0.819373	PolyP	HC
Phenylalanine	0.610757	0.753722	0.342945	0.608151	HC	CRC
Phenylalanine	0.610757	0.753722	0.446533	0.722268	PolyP	CRC
Phenylalanine	0.610757	0.753722	0.880311	0.986772	PolyP	HC
Proline	0.159964	0.322148	0.0847041	0.1872	HC	CRC
Proline	0.159964	0.322148	0.101385	0.235997	PolyP	CRC
Proline	0.159964	0.322148	0.941075	0.998055	PolyP	HC
Propionate	0.446302	0.609229	0.315908	0.573193	HC	CRC
Propionate	0.446302	0.609229	0.935696	0.996258	PolyP	CRC
Propionate	0.446302	0.609229	0.258188	0.491692	PolyP	HC
Pyridoxal_5_P	0.31321	0.484832	0.127497	0.282731	HC	CRC
Pyridoxal_5_P	0.31321	0.484832	0.345365	0.600369	PolyP	CRC
Pyridoxal_5_P	0.31321	0.484832	0.602944	0.854401	PolyP	HC
PyroglutamicAcid	0.62699	0.753722	0.495409	0.773563	HC	CRC
PyroglutamicAcid	0.62699	0.753722	0.85251	0.981047	PolyP	CRC
PyroglutamicAcid	0.62699	0.753722	0.364835	0.632225	PolyP	HC
Pyruvate	0.23443	0.401373	0.107642	0.265966	HC	CRC
Pyruvate	0.23443	0.401373	0.830562	0.955296	PolyP	CRC
Pyruvate	0.23443	0.401373	0.212885	0.392573	PolyP	HC
Reducedglutatione	0.129482	0.276065	0.0858037	0.213226	HC	CRC
Reducedglutatione	0.129482	0.276065	0.963627	0.999997	PolyP	CRC
Reducedglutatione	0.129482	0.276065	0.0891056	0.188519	PolyP	HC
Salicylurate	0.389617	0.5573	0.185479	0.447011	HC	CRC
Salicylurate	0.389617	0.5573	1	0.989627	PolyP	CRC
Salicylurate	0.389617	0.5573	0.317662	0.507572	PolyP	HC
Serine	0.20438	0.366255	0.562783	0.866658	HC	CRC
Serine	0.20438	0.366255	0.107373	0.204657	PolyP	CRC
Serine	0.20438	0.366255	0.168487	0.386447	PolyP	HC
ShikimicAcid	0.871601	0.911845	0.656033	0.910104	HC	CRC
ShikimicAcid	0.871601	0.911845	0.650898	0.872153	PolyP	CRC
ShikimicAcid	0.871601	0.911845	0.888957	0.993313	PolyP	HC
Sorbitol	0.259957	0.431988	0.33987	0.596518	HC	CRC
Sorbitol	0.259957	0.431988	0.0999302	0.228756	PolyP	CRC
Sorbitol	0.259957	0.431988	0.44824	0.720758	PolyP	HC
Succinate_Methylmalonate	0.621746	0.753722	0.446951	0.743058	HC	CRC
Succinate_Methylmalonate	0.621746	0.753722	0.36731	0.613707	PolyP	CRC
Succinate_Methylmalonate	0.621746	0.753722	0.777954	0.964057	PolyP	HC
Taurine	0.104971	0.252376	0.978245	0.980911	HC	CRC
Taurine	0.104971	0.252376	0.143527	0.224529	PolyP	CRC
Taurine	0.104971	0.252376	0.0338591	0.115748	PolyP	HC
Threonine	0.00934396	0.047994	0.202099	0.449796	HC	CRC
Threonine	0.00934396	0.047994	0.00363718	0.00751126	PolyP	CRC
Threonine	0.00934396	0.047994	0.038735	0.111073	PolyP	HC
Trimethylamine_N_oxide	0.120086	0.266796	0.0695365	0.188985	HC	CRC
Trimethylamine_N_oxide	0.120086	0.266796	0.0741791	0.144008	PolyP	CRC
Trimethylamine_N_oxide	0.120086	0.266796	0.76957	0.972087	PolyP	HC
Tryptophan	0.0785016	0.201606	0.600157	0.780586	HC	CRC
Tryptophan	0.0785016	0.201606	0.0204111	0.0779181	PolyP	CRC
Tryptophan	0.0785016	0.201606	0.130034	0.225842	PolyP	HC
Tyrosine	0.250884	0.423134	0.191589	0.375835	HC	CRC
Tyrosine	0.250884	0.423134	0.112045	0.259571	PolyP	CRC
Tyrosine	0.250884	0.423134	0.773758	0.947711	PolyP	HC
Urate	0.0349422	0.112962	0.0128623	0.0318722	HC	CRC
Urate	0.0349422	0.112962	0.0532562	0.134279	PolyP	CRC
Urate	0.0349422	0.112962	0.578375	0.851627	PolyP	HC
Uridine	0.0010421	0.010705	0.0903182	0.173072	HC	CRC
Uridine	0.0010421	0.010705	0.000153712	0.000652782	PolyP	CRC
Uridine	0.0010421	0.010705	0.0397786	0.0814081	PolyP	HC
Valine	0.752713	0.842144	0.79676	0.972309	HC	CRC
Valine	0.752713	0.842144	0.498394	0.750026	PolyP	CRC
Valine	0.752713	0.842144	0.563492	0.846865	PolyP	HC
Xanthine	0.00153332	0.013185	0.0396563	0.182151	HC	CRC
Xanthine	0.00153332	0.013185	0.00123466	0.000969836	PolyP	CRC
Xanthine	0.00153332	0.013185	0.0201074	0.0986065	PolyP	HC
Xanthosine	0.984472	0.987936	0.839132	0.98292	HC	CRC
Xanthosine	0.984472	0.987936	0.946861	0.993993	PolyP	CRC
Xanthosine	0.984472	0.987936	0.967243	0.997259	PolyP	HC
Xanthurenate	0.00197839	0.014904	0.315908	0.560531	HC	CRC
Xanthurenate	0.00197839	0.014904	0.000711532	0.00213916	PolyP	CRC
Xanthurenate	0.00197839	0.014904	0.0101483	0.0257506	PolyP	HC

## Sheet: Table S4
Table S4. Statistical summary. Trend_HC_PolyP_CRC: TRUE means that the trends across groups HC, PolyP, and CRC were qualified to the criterion. ※: FC value qualified to the criterion.
Metabolites	Mean_HC	Mean_PolyP	Mean_CRC	abs_log2FC_PolyP_2_HC	abs_log2FC_CRC_2_HC	abs_log2FC_CRC_2_PolyP	Trend_HC_PolyP_CRC	IS FC value qualified
1_Methyladenosine	430853	411819	439098	0.0651852	0.0273466	0.0925318	FALSE
1_Methylhistamine	30761.8	32597.1	30699.3	0.0836021	0.00293387	0.0865359	FALSE
2_Aminoadipate	253398	212366	205902	0.254852	0.299447	0.044595	TRUE
2__Deoxyuridine	12754.8	12813.5	11107.3	0.0066196	0.199529	0.206148	FALSE
3_Nitro_tyrosine	85849.7	88743.9	85868.7	0.0478341	0.000319766	0.0475144	FALSE
4_Pyridoxicacid	361854	361364	365002	0.00195633	0.0124968	0.0144531	FALSE
5_Hydroxytryptophan	78300.9	78764.2	78456	0.00851113	0.00285472	0.00565642	FALSE
Acetoacetate	713246	616979	931629	0.20918	0.385355	0.594535	FALSE	※
Acetylcholine	1.90582e+06	1.86985e+06	1.78644e+06	0.0274889	0.0933306	0.0658417	TRUE
Aconitate	617200	567363	523280	0.121465	0.238155	0.11669	TRUE
Adenosine	72588.8	80525.7	44826.7	0.149703	0.695386	0.845089	FALSE	※
Adenylosuccinate	46723.4	50124.4	60688.6	0.10137	0.377282	0.275912	TRUE	※
AdipicAcid	437451	264030	255062	0.728419	0.778272	0.0498537	TRUE
Alanine	6.10737e+06	6.4473e+06	5.70329e+06	0.078144	0.0987562	0.1769	FALSE
Allantoin	99803.3	117213	124526	0.231975	0.319283	0.0873085	TRUE
Alpha_KetoglutaricAcid	1.7715e+06	1.76204e+06	1.62635e+06	0.00772771	0.123334	0.115606	TRUE
Aminoisobutyrate	49963.8	47468	47888.2	0.0739279	0.0612143	0.0127136	FALSE
AMP	220007	222103	221996	0.0136773	0.0129825	0.000694776	FALSE
Anthranilate	86890.4	87633.5	75003	0.0122853	0.212249	0.224534	FALSE
Arginine	1.40669e+07	1.46998e+07	1.53642e+07	0.0634957	0.127275	0.0637792	TRUE
Asparagine	681613	690583	650270	0.0188622	0.0679145	0.0867767	FALSE
AsparticAcid	1.21984e+06	1.22232e+06	1.59678e+06	0.00292948	0.388477	0.385548	TRUE	※
Betaine	3.55407e+07	3.57139e+07	3.62125e+07	0.00701596	0.0270152	0.0199992	TRUE
Biotin	126775	140264	121153	0.145871	0.0654368	0.211308	FALSE
Carnitine	97282	101213	94622.9	0.0571553	0.0399831	0.0971385	FALSE
Choline	9.22312e+06	9.14101e+06	8.89394e+06	0.012901	0.0524314	0.0395304	TRUE
CitraconicAcid	892813	835374	745419	0.0959359	0.260305	0.164369	TRUE
Citrulline	9.06131e+06	9.13676e+06	9.04102e+06	0.0119617	0.0032352	0.0151969	FALSE
Creatine	8.7442e+06	1.00694e+07	9.71044e+06	0.203573	0.151209	0.0523642	FALSE
Creatinine	1.10867e+07	1.04472e+07	9.70179e+06	0.0857052	0.192503	0.106798	TRUE
Cystamine	171662	120592	181556	0.509437	0.080841	0.590278	FALSE
Cystathionine	13561.9	11227.6	15797.7	0.272507	0.220158	0.492665	FALSE
Cystine	208005	209967	210341	0.0135427	0.0161087	0.00256595	TRUE
Cytidine	27573.9	24653.2	25279	0.161527	0.125365	0.036162	FALSE
Cytosine	40693.6	35563.9	44219.6	0.19439	0.119883	0.314273	FALSE
D_GA3P_DHAP	963864	969599	964025	0.00855744	0.000240302	0.00831713	FALSE
Dimethylglycine	1.29805e+06	1.32281e+06	1.06524e+06	0.027258	0.285164	0.312422	FALSE	※
D_LeucicAcid	71203.7	48633	110967	0.550018	0.6401	1.19012	FALSE	※
DTMP	221878	224210	218457	0.0150867	0.0224145	0.0375011	FALSE
Epinephrine	352354	355638	366327	0.013386	0.0561069	0.0427209	TRUE
Erythrose	131318	135095	141359	0.0409076	0.106296	0.0653887	TRUE
F16BP_F26BP	1.03919e+06	1.10248e+06	1.07655e+06	0.0852862	0.0509546	0.0343317	FALSE
Fructose	329682	357463	482684	0.116719	0.550006	0.433287	TRUE	※
Fumaric	1.98689e+06	1.97272e+06	2.12639e+06	0.0103239	0.0978955	0.108219	FALSE
G16BP	584515	622210	616685	0.0901601	0.0772927	0.0128675	FALSE
gama_Aminobutyrate	27335.1	27770	24379.4	0.0227729	0.165091	0.187864	FALSE
Glucoronate	319978	241812	224926	0.404087	0.508524	0.104437	TRUE
Glucose	6.89131e+07	7.13924e+07	7.2062e+07	0.0509922	0.0644606	0.0134683	TRUE
Glutamicacid	2.37256e+06	2.23678e+06	2.58746e+06	0.0850228	0.125093	0.210116	FALSE
Glutamine	3.17455e+07	3.17287e+07	2.8956e+07	0.000765142	0.132691	0.131926	TRUE
GlutaricAcid	433438	373895	454699	0.213193	0.069086	0.282279	FALSE
Glyceraldehyde	57381.6	54684.9	79431.3	0.0694452	0.469121	0.538566	FALSE	※
Glycerate	378776	385013	322348	0.0235617	0.232725	0.256287	FALSE
Glycerol_3_P	213927	223215	198467	0.0613157	0.108222	0.169537	FALSE
Glycine	203613	218815	208803	0.103887	0.0363174	0.0675697	FALSE
Glycochenodeoxycholate	507879	280287	587699	0.857578	0.210594	1.06817	FALSE
Glycocholate	102992	47680.1	114300	1.11107	0.150302	1.26137	FALSE
Guanidinoacetate	42579.4	43388.1	43954.1	0.0271427	0.0458421	0.0186994	TRUE
Guanosine	32263.9	25091.5	33304.5	0.362726	0.0457927	0.408518	FALSE
Histidine	1.81236e+07	1.7641e+07	1.44583e+07	0.0389404	0.325978	0.287038	TRUE	※
Homogentisate	1.23468e+06	1.20654e+06	1.12249e+06	0.0332641	0.137435	0.10417	TRUE
Homovanilate	803675	842837	846121	0.0686413	0.074252	0.00561067	TRUE
Hydroxyproline_Aminolevulinate	1.0509e+06	1.08623e+06	1.52535e+06	0.0477055	0.537512	0.489806	TRUE	※
Hypoxanthine	1.85529e+06	2.09163e+06	1.78901e+06	0.172981	0.0524858	0.225467	FALSE
HyppuricAcid	270880	147416	548511	0.877767	1.01786	1.89563	FALSE	※
IMP	157981	94492.1	93184.1	0.741481	0.761591	0.0201098	TRUE
Inosine	103700	87808.2	110273	0.239986	0.0886681	0.328654	FALSE
Kynorenate	50235.3	49993.7	58932.3	0.0069574	0.230357	0.237314	FALSE
lactate	3.32921e+07	3.49336e+07	3.49854e+07	0.0694358	0.0715755	0.00213966	TRUE
Leucine_iso_Leucine	2.4882e+07	2.60497e+07	2.40033e+07	0.0661672	0.0518705	0.118038	FALSE
LinoleicAcid	57087.9	56518.3	48326.3	0.014467	0.240376	0.225909	TRUE
LinolenicAcid	897470	853747	667534	0.0720552	0.427022	0.354967	TRUE	※
L_Kynurenine	70957	64135.8	73829.7	0.145815	0.0572571	0.203072	FALSE
Lysine	9.93474e+06	1.05124e+07	8.68112e+06	0.0815428	0.194601	0.276144	FALSE
Malate	5.35703e+06	5.33845e+06	5.05372e+06	0.00501252	0.0840888	0.0790763	TRUE
MaleicAcid	1.81063e+06	1.82759e+06	2.02966e+06	0.0134496	0.164747	0.151298	TRUE
MalonicAcid_3HBA	2.52128e+07	2.00206e+07	1.87795e+07	0.332676	0.424998	0.092322	TRUE
MargaricAcid	62258.8	62380.9	57948.8	0.00282644	0.103499	0.106325	FALSE
Methionine	695524	727865	600189	0.0655697	0.212683	0.278252	FALSE
MethylSuccinate	1.27821e+06	1.28994e+06	1.19855e+06	0.0131813	0.0928257	0.106007	FALSE
N2_N2_Dimethylguanosine	15619.3	13173.5	14134.1	0.245689	0.144145	0.101544	FALSE
N_AcetylGlycine	518965	539686	360044	0.0564822	0.527464	0.583946	FALSE	※
Niacinamide	52393.9	58550	43003.4	0.160271	0.284948	0.44522	FALSE	※
OH_Phenylpyruvate	75106.6	77173.2	77599.3	0.0391594	0.0471041	0.0079447	TRUE
Ornithine	3.59529e+06	3.72241e+06	3.86198e+06	0.0501307	0.103233	0.0531021	TRUE
Orotate	99030.1	75679.2	204417	0.38797	1.04557	1.43354	FALSE	※
OxalicAcid	123973	133140	133531	0.102913	0.107145	0.0042322	TRUE
Oxaloacetate	428666	343952	430410	0.317645	0.00585873	0.323504	FALSE
Pentothenate	237131	205935	254834	0.2035	0.103872	0.307372	FALSE
PEP	138617	142396	121735	0.0388023	0.18736	0.226163	FALSE
Phenylalanine	1.10507e+07	1.08556e+07	1.06817e+07	0.025695	0.0489926	0.0232976	TRUE
Proline	3.02946e+07	3.05021e+07	3.30276e+07	0.00984994	0.124613	0.114763	TRUE
Propionate	13069.1	11926.5	12282.5	0.131993	0.0895521	0.0424407	FALSE
Pyridoxal_5_P	182435	152245	132793	0.260988	0.458208	0.19722	TRUE
PyroglutamicAcid	76668.7	71354.9	74193.2	0.103625	0.047351	0.0562738	FALSE
Pyruvate	173321	200582	194460	0.210746	0.166021	0.0447245	FALSE
Reducedglutatione	83156.7	79101.7	79200.2	0.0721239	0.0703284	0.00179549	FALSE
Salicylurate	26750.8	28058.7	29031.5	0.0688624	0.118036	0.0491733	TRUE
Serine	2.67787e+06	2.83865e+06	2.68407e+06	0.0841189	0.00333921	0.0807797	FALSE
ShikimicAcid	2.22419e+07	1.99e+07	2.25289e+07	0.160516	0.0184923	0.179009	FALSE
Sorbitol	88699.9	92283.2	85100.1	0.0571359	0.0597715	0.116907	FALSE
Succinate_Methylmalonate	2.19019e+06	2.15625e+06	2.24252e+06	0.0225344	0.0340639	0.0565982	FALSE
Taurine	1.18177e+06	1.27952e+06	1.18657e+06	0.114653	0.00584508	0.108807	FALSE
Threonine	269161	288404	253584	0.0996193	0.086008	0.185627	FALSE
Trimethylamine_N_oxide	4.34705e+06	4.10582e+06	6.1212e+06	0.0823677	0.493778	0.576146	FALSE	※
Tryptophan	3.47429e+06	3.79754e+06	3.38948e+06	0.128347	0.0356548	0.164002	FALSE
Tyrosine	2.63307e+06	2.66882e+06	2.49674e+06	0.0194559	0.0767	0.0961559	FALSE
Urate	5.89642e+07	5.78468e+07	5.41211e+07	0.027603	0.123647	0.0960444	TRUE
Uridine	18998	20960.5	17602.8	0.14182	0.110048	0.251868	FALSE
Valine	2.81899e+06	2.86398e+06	2.78747e+06	0.0228415	0.0162215	0.039063	FALSE
Xanthine	1.57023e+06	1.80087e+06	1.9003e+06	0.197711	0.275244	0.077533	TRUE
Xanthosine	27886.6	22869.9	111958	0.286122	2.00532	2.29144	FALSE	※
Xanthurenate	93570.6	102587	88604.4	0.132718	0.0786772	0.211396	FALSE

## Sheet: Table S5
Table S5. Metabolites filtered by three different criteria.
Sig_by_P	Sig_by_FC	Sig_by_Trends
2__Deoxyuridine	Acetoacetate	2_Aminoadipate
Adenosine	Adenosine	Acetylcholine
Adenylosuccinate	Adenylosuccinate	Aconitate
Alanine	AsparticAcid	Adenylosuccinate
Allantoin	D_LeucicAcid	AdipicAcid
Alpha_KetoglutaricAcid	Dimethylglycine	Allantoin
Biotin	Fructose	Alpha_KetoglutaricAcid
Creatinine	Glyceraldehyde	Arginine
D_LeucicAcid	Histidine	AsparticAcid
Dimethylglycine	Hydroxyproline_Aminolevulinate	Betaine
gama_Aminobutyrate	HyppuricAcid	Choline
Glutamine	LinolenicAcid	CitraconicAcid
GlutaricAcid	N_AcetylGlycine	Creatinine
Glyceraldehyde	Niacinamide	Cystine
Glycochenodeoxycholate	Orotate	Epinephrine
Glycocholate	Trimethylamine_N_oxide	Erythrose
Histidine	Xanthosine	Fructose
Hydroxyproline_Aminolevulinate		Glucoronate
HyppuricAcid		Glucose
Kynorenate		Glutamine
LinoleicAcid		Guanidinoacetate
LinolenicAcid		Histidine
Lysine		Homogentisate
MaleicAcid		Homovanilate
MalonicAcid_3HBA		Hydroxyproline_Aminolevulinate
Methionine		IMP
N_AcetylGlycine		lactate
Orotate		LinoleicAcid
Oxaloacetate		LinolenicAcid
PEP		Malate
Threonine		MaleicAcid
Urate		MalonicAcid_3HBA
Uridine		OH_Phenylpyruvate
Xanthine		Ornithine
Xanthurenate		OxalicAcid
		Phenylalanine
		Proline
		Pyridoxal_5_P
		Salicylurate
		Urate
		Xanthine

## Sheet: Table S6
Table S6. Real group information and the predicted value of test set samples from HC and CRC group. Random Forest and Elastic Net were used to build and validate the model simultaneously.
SampleID	group	real_group	pred_num.by_Random_Forest	pred_num.by_Elastic_Net
C11	HC vs CRC	0	0.254202	0.577876
C115	HC vs CRC	0	0.289235	0.422032
C13	HC vs CRC	0	0.10514	0.597141
C14	HC vs CRC	0	0.0771583	0.542144
C157	HC vs CRC	0	0.933898	0.176768
C20	HC vs CRC	0	0.031975	0.662505
C200	HC vs CRC	0	0.872947	0.151338
C24	HC vs CRC	0	0.482373	0.663703
C28	HC vs CRC	0	0.13725	0.566391
C283	HC vs CRC	0	0.731817	0.332967
C284	HC vs CRC	0	0.653508	0.528358
C289	HC vs CRC	0	0.513602	0.456674
C291	HC vs CRC	0	0.846033	0.219899
C292	HC vs CRC	0	0.0658567	0.631953
C448	HC vs CRC	0	0.464287	0.33818
C457	HC vs CRC	0	0.0909333	0.807038
C5	HC vs CRC	0	0.337222	0.517809
C53	HC vs CRC	0	0.00567	0.730732
C561.2	HC vs CRC	0	0.658178	0.35835
C77	HC vs CRC	0	0.0233917	0.787817
H107	HC vs CRC	1	0.500013	0.605601
H108	HC vs CRC	1	0.941595	0.296733
H131	HC vs CRC	1	0.949962	0.0502204
H159	HC vs CRC	1	0.815717	0.192485
H208	HC vs CRC	1	0.555203	0.478187
H21	HC vs CRC	1	0.810622	0.337294
H213	HC vs CRC	1	0.423833	0.516106
H288	HC vs CRC	1	0.901212	0.0961372
H294	HC vs CRC	1	0.160988	0.481724
H30	HC vs CRC	1	0.0695883	0.630676
H37	HC vs CRC	1	0.829605	0.393816
H40	HC vs CRC	1	0.965628	0.36251
H406.2	HC vs CRC	1	0.952868	0.226318
H409.2	HC vs CRC	1	0.345745	0.621353
H433.2	HC vs CRC	1	0.430307	0.446378
H46	HC vs CRC	1	0.91946	0.29725
H489	HC vs CRC	1	0.394733	0.401855
H490	HC vs CRC	1	0.993637	0.270494
H492	HC vs CRC	1	0.988405	0.25324
H56	HC vs CRC	1	0.366237	0.478058
H577	HC vs CRC	1	0.984803	0.187404
H581.2	HC vs CRC	1	0.981555	0.123686
H586	HC vs CRC	1	0.415055	0.504637
H586.2	HC vs CRC	1	0.264195	0.513176
H61	HC vs CRC	1	0.40517	0.447489
H65	HC vs CRC	1	0.353268	0.526448
H79	HC vs CRC	1	0.950723	0.375244
H98	HC vs CRC	1	0.397547	0.489366

## Sheet: Table S7
Table S7. Real group information and the predicted value of test set samples from PolyP and CRC group. Random Forest and Elastic Net were used to build and validate the model simultaneously.
SampleID	group	real_group	pred_num.by_Random_Forest	pred_num.by_Elastic_Net
C11	CRC vs PolyP	0	0.325603	0.574729
C115	CRC vs PolyP	0	0.422918	0.490353
C13	CRC vs PolyP	0	0.217958	0.532801
C14	CRC vs PolyP	0	0.110163	0.588046
C157	CRC vs PolyP	0	0.723255	0.171964
C20	CRC vs PolyP	0	0.236923	0.615016
C200	CRC vs PolyP	0	0.937972	0.127887
C24	CRC vs PolyP	0	0.312107	0.708533
C28	CRC vs PolyP	0	0.394995	0.501148
C283	CRC vs PolyP	0	0.949975	0.323298
C284	CRC vs PolyP	0	0.578688	0.589122
C289	CRC vs PolyP	0	0.507045	0.424602
C291	CRC vs PolyP	0	0.906642	0.258233
C292	CRC vs PolyP	0	0.212567	0.56753
C448	CRC vs PolyP	0	0.597125	0.380529
C457	CRC vs PolyP	0	0.109972	0.810099
C5	CRC vs PolyP	0	0.459413	0.54749
C53	CRC vs PolyP	0	0.0430467	0.691385
C561.2	CRC vs PolyP	0	0.492593	0.421337
C77	CRC vs PolyP	0	0.0293533	0.775199
P151	CRC vs PolyP	1	0.874338	0.213322
P17	CRC vs PolyP	1	0.481713	0.52374
P171	CRC vs PolyP	1	0.667555	0.424888
P172	CRC vs PolyP	1	0.799025	0.351238
P190	CRC vs PolyP	1	0.37239	0.43498
P221	CRC vs PolyP	1	0.795365	0.356817
P223	CRC vs PolyP	1	0.812472	0.0936827
P241	CRC vs PolyP	1	0.889028	0.272713
P255	CRC vs PolyP	1	0.743295	0.299796
P267	CRC vs PolyP	1	0.758673	0.39306
P29	CRC vs PolyP	1	0.782455	0.211137
P4	CRC vs PolyP	1	0.855025	0.282139
P402	CRC vs PolyP	1	0.70667	0.405144
P446	CRC vs PolyP	1	0.188033	0.574452
P506	CRC vs PolyP	1	0.377018	0.432273
P52	CRC vs PolyP	1	0.675103	0.323374
P556	CRC vs PolyP	1	0.599612	0.296565
P563	CRC vs PolyP	1	0.599008	0.401675
P582	CRC vs PolyP	1	0.968652	0.29293
P596	CRC vs PolyP	1	0.897643	0.233528
P598	CRC vs PolyP	1	0.626425	0.425113
P74	CRC vs PolyP	1	0.722438	0.381535
P99	CRC vs PolyP	1	0.267027	0.607656

## Sheet: Table S8
Table S8. Real group information and the predicted value of test set samples from HC andPolyP group. Random Forest and Elastic Net were used to build and validate the model simultaneously.
SampleID	group	real_group	pred_num.by_Random_Forest	pred_num.by_Elastic_Net
H107	HC vs PolyP	0	0.350512	0.547009
H108	HC vs PolyP	0	0.151825	0.547009
H131	HC vs PolyP	0	0.579915	0.547009
H159	HC vs PolyP	0	0.616497	0.547009
H208	HC vs PolyP	0	0.735973	0.547009
H21	HC vs PolyP	0	0.354375	0.547009
H213	HC vs PolyP	0	0.464365	0.547009
H288	HC vs PolyP	0	0.56918	0.547009
H294	HC vs PolyP	0	0.49953	0.547009
H30	HC vs PolyP	0	0.897053	0.547009
H37	HC vs PolyP	0	0.701725	0.547009
H40	HC vs PolyP	0	0.106792	0.547009
H406.2	HC vs PolyP	0	0.280697	0.547009
H409.2	HC vs PolyP	0	0.597933	0.547009
H433.2	HC vs PolyP	0	0.646483	0.547009
H46	HC vs PolyP	0	0.373817	0.547009
H489	HC vs PolyP	0	0.362315	0.547009
H490	HC vs PolyP	0	0.49008	0.547009
H492	HC vs PolyP	0	0.185455	0.547009
H56	HC vs PolyP	0	0.609522	0.547009
H577	HC vs PolyP	0	0.507923	0.547009
H581.2	HC vs PolyP	0	0.332678	0.547009
H586	HC vs PolyP	0	0.738763	0.547009
H586.2	HC vs PolyP	0	0.918787	0.547009
H61	HC vs PolyP	0	0.62477	0.547009
H65	HC vs PolyP	0	0.470963	0.547009
H79	HC vs PolyP	0	0.236317	0.547009
H98	HC vs PolyP	0	0.857937	0.547009
P151	HC vs PolyP	1	0.265728	0.547009
P17	HC vs PolyP	1	0.560688	0.547009
P171	HC vs PolyP	1	0.581025	0.547009
P172	HC vs PolyP	1	0.29383	0.547009
P190	HC vs PolyP	1	0.13888	0.547009
P221	HC vs PolyP	1	0.818263	0.547009
P223	HC vs PolyP	1	0.234238	0.547009
P241	HC vs PolyP	1	0.275893	0.547009
P255	HC vs PolyP	1	0.67451	0.547009
P267	HC vs PolyP	1	0.814637	0.547009
P29	HC vs PolyP	1	0.709182	0.547009
P4	HC vs PolyP	1	0.397418	0.547009
P402	HC vs PolyP	1	0.728563	0.547009
P446	HC vs PolyP	1	0.601638	0.547009
P506	HC vs PolyP	1	0.653872	0.547009
P52	HC vs PolyP	1	0.592528	0.547009
P556	HC vs PolyP	1	0.347192	0.547009
P563	HC vs PolyP	1	0.677265	0.547009
P582	HC vs PolyP	1	0.333863	0.547009
P596	HC vs PolyP	1	0.782345	0.547009
P598	HC vs PolyP	1	0.544747	0.547009
P74	HC vs PolyP	1	0.6936	0.547009
P99	HC vs PolyP	1	0.386033	0.547009

## Sheet: Table S9
Table S9. Processed proteomic data from the IBD database for correlation-based network construction.
Metabolite	CSM5FZ3N	MSM5LLIC	MSM5LLFG	MSM5LLIS	CSM5FZ48	CSM5FZ4O	MSM5LLIK	MSM5LLDS	CSM5MCTZ	MSM5LLFO	HSM5MD7W	MSM5LLGR	MSM5LLHQ	MSM5LLEH	HSM5MD82	CSM5FZ4K	CSM5MCUU	MSM5LLH8	MSM5LLHM	CSM5MCVV	MSM6J2H9	CSM5MCUM	HSM5MD3L	CSM5MCWK	MSM6J2IQ	HSM5MD62	ESM5MEDN	HSM5MD8B	HSM5MD4O	ESM5MEBU	HSM5MD43	MSM6J2HF	CSM5MCXF	MSM6J2IG	MSM5LLDA	CSM5MCXB	MSM6J2J5	HSM5MD5P	MSM6J2KE	CSM5MCY8	CSM5MCYU	CSM5MCYK	CSM5MCX3	MSM6J2K6	CSM5MCXZ	HSM6XRQE	CSM67U9T	CSM67U9V	ESM5MEDD
1,4-alpha-glucan branching enzyme	3267.97	2252.25	1727.12	2038.74	9740.26	7604.56	7181.33	1886.79	11737.1	7692.31	15945.3	3671.97	0	0	12213.7	5934.72	1014.2	2272.73	6250	0	6622.52	2175.49	6993.01	5259.7	0	3603.6	6060.61	6472.49	6818.18	3802.28	3236.25	1964.64	0	6586.17	0	108333	4385.96	5856.52	5095.54	4524.89	20289.9	60225.8	1968.5	6451.61	7007.01	3036.44	5333.33	10144.9	2156.72
2-dehydro-3-deoxy-phosphogluconate aldolase	3267.97	9009.01	3454.23	8154.94	12987	0	8976.66	9433.96	7042.25	5128.21	4555.81	2447.98	5000	0	9160.31	8902.08	2028.4	4545.45	5555.56	0	6622.52	4350.98	3496.5	1972.39	2506.27	3603.6	1212.12	12945	4545.45	0	3236.25	3929.27	2227.17	1097.69	8000	2777.78	7894.74	0	6369.43	0	8695.65	2509.41	2952.76	5376.34	5005.01	4048.58	0	8695.65	3594.54
2-dehydro-3-deoxygluconokinase	3267.97	10135.1	6908.46	9174.31	6493.51	3802.28	3590.66	3773.58	16431.9	10256.4	22779	7343.94	25000	0	4580.15	5934.72	4056.8	7954.55	6944.44	0	21523.2	10877.4	17482.5	7232.08	15037.6	9009.01	7272.73	16181.2	15909.1	9505.7	22653.7	5893.91	22271.7	0	16000	11111.1	13157.9	7320.64	5095.54	0	5797.1	11292.3	14763.8	8602.15	3003	5060.73	0	4347.83	7907.98
3-hydroxyacyl-CoA dehydrogenase	6535.95	28153.2	18998.3	15290.5	29220.8	22813.7	17953.3	16981.1	21126.8	12820.5	18223.2	11015.9	22500	0	15267.2	32640.9	8113.59	15909.1	19444.4	4878.05	21523.2	10152.3	6993.01	13806.7	5012.53	3603.6	13333.3	29126.2	13636.4	7604.56	12945	13752.5	26726.1	5488.47	24000	2777.78	13157.9	1464.13	19108.3	18099.5	17391.3	8782.94	7874.02	16129	11011	21255.1	0	8695.65	11502.5
3-hydroxybutyryl-CoA dehydratase	0	2252.25	5181.35	10193.7	3246.75	0	3590.66	5660.38	2347.42	7692.31	0	3671.97	2500	0	4580.15	0	5070.99	4545.45	6944.44	0	3311.26	7251.63	0	5917.16	0	0	1212.12	0	0	0	3236.25	1964.64	4454.34	0	0	0	5263.16	0	3821.66	0	0	1254.71	1968.5	7526.88	4004	5060.73	0	0	6470.17
3-hydroxybutyryl-CoA dehydrogenase	6535.95	28153.2	18998.3	15290.5	29220.8	22813.7	19748.7	18867.9	21126.8	12820.5	18223.2	11015.9	22500	0	16793.9	32640.9	8113.59	18181.8	19444.4	4878.05	21523.2	10152.3	6993.01	13806.7	5012.53	3603.6	16969.7	29126.2	13636.4	7604.56	12945	13752.5	26726.1	5488.47	24000	2777.78	14035.1	1464.13	19108.3	18099.5	17391.3	8782.94	7874.02	17204.3	11011	21255.1	0	8695.65	12940.3
4-hydroxy-2-oxoglutarate aldolase	3267.97	9009.01	3454.23	8154.94	12987	0	8976.66	9433.96	7042.25	5128.21	4555.81	2447.98	5000	0	9160.31	8902.08	2028.4	4545.45	5555.56	0	6622.52	4350.98	3496.5	1972.39	2506.27	3603.6	1212.12	12945	4545.45	0	3236.25	3929.27	2227.17	1097.69	8000	2777.78	7894.74	0	6369.43	0	8695.65	2509.41	2952.76	5376.34	5005.01	4048.58	0	8695.65	3594.54
4-hydroxy-3-methylbut-2-enyl diphosphate reductase	0	9009.01	6908.46	12232.4	3246.75	0	7181.33	5660.38	2347.42	5128.21	0	2447.98	0	0	4580.15	2967.36	4056.8	7954.55	6944.44	0	4966.89	12327.8	0	7232.08	0	0	1212.12	0	2272.73	1901.14	0	5893.91	4454.34	1097.69	4000	8333.33	7017.54	0	10191.1	0	2898.55	13801.8	6889.76	10752.7	7007.01	6072.87	0	2898.55	5751.26
4-hydroxy-tetrahydrodipicolinate synthase	3267.97	0	1727.12	2038.74	0	0	0	0	2347.42	0	0	1223.99	0	9174.31	4580.15	0	1014.2	3409.09	2083.33	4878.05	1655.63	725.163	3496.5	1314.92	0	0	1212.12	3236.25	2272.73	0	0	0	2227.17	0	8000	8333.33	877.193	2928.26	2547.77	0	0	10037.6	1968.5	0	1001	2024.29	5333.33	0	718.907
5-dehydro-4-deoxy-D-glucuronate isomerase	6535.95	1126.13	1727.12	0	0	7604.56	12567.3	0	9389.67	2564.1	2277.9	2447.98	25000	0	0	2967.36	11156.2	0	9027.78	9756.1	9933.77	7251.63	13986	5259.7	27568.9	10810.8	12121.2	9708.74	9090.91	30418.3	16181.2	25540.3	24498.9	0	20000	2777.78	3508.77	16105.4	0	18099.5	0	10037.6	17716.5	0	2002	0	13333.3	0	6470.17
6-phosphofructokinase	6535.95	12387.4	6908.46	4077.47	0	0	7181.33	11320.8	0	0	0	8567.93	0	18348.6	13740.5	0	4056.8	9090.91	10416.7	0	4966.89	5076.14	0	3944.77	0	0	3636.36	0	0	0	0	0	0	5488.47	0	0	10526.3	1464.13	5095.54	0	2898.55	1254.71	0	6451.61	9009.01	6072.87	0	10144.9	5751.26
Acetate kinase	0	5630.63	8635.58	8154.94	3246.75	7604.56	3590.66	7547.17	16431.9	5128.21	4555.81	9791.92	5000	4587.16	9160.31	2967.36	7099.39	11363.6	8333.33	0	3311.26	12327.8	10489.5	8547.01	0	0	1212.12	3236.25	2272.73	1901.14	3236.25	1964.64	8908.69	5488.47	0	5555.56	8771.93	1464.13	11465	0	0	5018.82	8858.27	8602.15	17017	8097.17	5333.33	4347.83	10064.7
Acetyl-CoA C-acetyltransferase	26143.8	37162.2	13816.9	20387.4	22727.3	7604.56	10772	22641.5	18779.3	17948.7	38724.4	29375.8	22500	0	29007.6	41543	8113.59	12500	18750	14634.1	23178.8	13052.9	6993.01	12491.8	25062.7	21621.6	37575.8	22653.7	50000	22813.7	9708.74	11787.8	28953.2	2195.39	8000	8333.33	20175.4	7320.64	17834.4	22624.4	8695.65	16311.2	17716.5	9677.42	17017	18218.6	0	13043.5	23723.9
Adenylate kinase	3267.97	5630.63	6908.46	4077.47	3246.75	7604.56	1795.33	1886.79	0	2564.1	0	8567.93	0	4587.16	4580.15	0	0	4545.45	3472.22	0	1655.63	8701.96	0	5917.16	0	0	3636.36	0	0	0	0	0	0	10976.9	0	2777.78	9649.12	0	10191.1	0	8695.65	2509.41	1968.5	7526.88	5005.01	24291.5	0	7246.38	4313.44
Adenylosuccinate lyase	0	1126.13	0	3058.1	6493.51	0	0	5660.38	0	2564.1	2277.9	1223.99	0	0	3053.44	0	0	1136.36	0	0	0	0	0	1314.92	0	0	1212.12	3236.25	0	0	0	0	0	13172.3	0	0	2631.58	1464.13	5095.54	0	2898.55	1254.71	0	4301.08	4004	7085.02	0	10144.9	2875.63
Adenylosuccinate synthase	13071.9	15765.8	25906.7	21406.7	22727.3	22813.7	17953.3	20754.7	25821.6	5128.21	6833.71	17135.9	12500	18348.6	18320.6	14836.8	10142	25000	18750	4878.05	21523.2	15228.4	13986	16436.6	0	3603.6	13333.3	22653.7	4545.45	0	6472.49	7858.55	0	24149.3	4000	11111.1	15789.5	14641.3	17834.4	9049.77	20289.9	8782.94	10826.8	9677.42	22022	16194.3	21333.3	24637.7	20129.4
Alanine--tRNA ligase	0	7882.88	0	8154.94	6493.51	3802.28	8976.66	15094.3	0	7692.31	0	4895.96	0	0	9160.31	2967.36	2028.4	7954.55	4861.11	0	1655.63	6526.47	0	5917.16	0	0	4848.48	0	9090.91	0	0	0	0	8781.56	0	2777.78	6140.35	1464.13	8917.2	4524.89	8695.65	0	984.252	3225.81	4004	3036.44	0	10144.9	2875.63
Aldose 1-epimerase	22875.8	2252.25	12089.8	2038.74	9740.26	3802.28	8976.66	0	4694.84	5128.21	2277.9	3671.97	2500	18348.6	1526.72	8902.08	5070.99	2272.73	4166.67	14634.1	9933.77	4350.98	20979	5259.7	10025.1	25225.2	3636.36	12945	4545.45	17110.3	19417.5	7858.55	6681.51	5488.47	8000	0	1754.39	17569.5	3821.66	40724	2898.55	6273.53	10826.8	3225.81	3003	1012.15	61333.3	4347.83	6470.17
Aminomethyltransferase	3267.97	3378.38	1727.12	0	0	0	1795.33	0	4694.84	5128.21	6833.71	0	2500	9174.31	1526.72	0	0	1136.36	2083.33	4878.05	0	2175.49	3496.5	1972.39	0	0	2424.24	0	0	3802.28	0	3929.27	0	2195.39	0	0	2631.58	1464.13	0	4524.89	0	0	2952.76	1075.27	4004	1012.15	8000	0	2156.72
Argininosuccinate synthase	3267.97	2252.25	1727.12	1019.37	0	0	0	11320.8	0	2564.1	6833.71	2447.98	2500	0	3053.44	0	0	3409.09	2083.33	0	6622.52	1450.33	0	1314.92	7518.8	0	1212.12	3236.25	0	0	6472.49	1964.64	6681.51	0	4000	2777.78	0	1464.13	1273.89	0	0	3764.12	0	3225.81	4004	2024.29	0	7246.38	2875.63
Asparagine--tRNA ligase	9803.92	2252.25	3454.23	5096.84	12987	3802.28	5386	9433.96	2347.42	5128.21	4555.81	3671.97	2500	4587.16	4580.15	20771.5	2028.4	1136.36	2083.33	0	0	2900.65	17482.5	5917.16	2506.27	7207.21	3636.36	0	6818.18	0	0	0	0	10976.9	0	2777.78	5263.16	2928.26	5095.54	9049.77	2898.55	0	0	2150.54	3003	1012.15	5333.33	11594.2	2875.63
Aspartate--tRNA ligase	3267.97	10135.1	5181.35	4077.47	3246.75	7604.56	7181.33	9433.96	7042.25	10256.4	11389.5	6119.95	2500	0	9160.31	0	9127.79	4545.45	9722.22	0	8278.15	6526.47	13986	8547.01	7518.8	10810.8	7272.73	6472.49	9090.91	3802.28	3236.25	9823.18	4454.34	12074.6	0	2777.78	11403.5	13177.2	5095.54	18099.5	8695.65	6273.53	5905.51	5376.34	5005.01	8097.17	18666.7	13043.5	4313.44
Aspartate-semialdehyde dehydrogenase	0	3378.38	1727.12	7135.58	3246.75	11406.8	1795.33	5660.38	2347.42	0	4555.81	4895.96	0	0	4580.15	5934.72	3042.6	6818.18	9027.78	4878.05	0	7251.63	3496.5	3287.31	0	1801.8	8484.85	3236.25	9090.91	0	0	0	0	7683.86	0	0	4385.96	1464.13	0	9049.77	5797.1	1254.71	1968.5	4301.08	7007.01	7085.02	2666.67	5797.1	7907.98
Aspartate kinase	3267.97	1126.13	1727.12	5096.84	0	0	3590.66	1886.79	4694.84	2564.1	2277.9	1223.99	0	0	4580.15	5934.72	1014.2	3409.09	2083.33	0	0	4350.98	3496.5	4602.24	2506.27	3603.6	4848.48	0	4545.45	1901.14	3236.25	0	0	9879.25	0	0	4385.96	5856.52	1273.89	0	5797.1	0	2952.76	3225.81	3003	1012.15	0	4347.83	3594.54
Bacterial non-heme ferritin	26143.8	5630.63	6908.46	1019.37	3246.75	0	7181.33	28301.9	2347.42	5128.21	18223.2	25703.8	25000	4587.16	3053.44	5934.72	17241.4	0	4166.67	4878.05	6622.52	7976.79	24475.5	3944.77	15037.6	18018	30303	3236.25	18181.8	17110.3	12945	1964.64	6681.51	23051.6	8000	11111.1	10526.3	58565.2	2547.77	9049.77	5797.1	11292.3	5905.51	5376.34	7007.01	11133.6	40000	17391.3	20848.3
Beta-ketoacyl-[acyl-carrier-protein] synthase II	0	1126.13	3454.23	8154.94	0	0	10772	0	4694.84	2564.1	4555.81	0	2500	0	4580.15	2967.36	3042.6	6818.18	5555.56	0	0	8701.96	0	11176.9	0	1801.8	4848.48	9708.74	2272.73	17110.3	3236.25	1964.64	2227.17	2195.39	8000	0	4385.96	2928.26	5095.54	0	11594.2	0	2952.76	3225.81	1001	4048.58	5333.33	1449.28	2156.72
Branched-chain-amino-acid transaminase	0	1126.13	5181.35	2038.74	0	0	0	0	11737.1	2564.1	2277.9	2447.98	0	9174.31	0	0	1014.2	3409.09	2777.78	4878.05	6622.52	6526.47	0	1972.39	5012.53	0	0	6472.49	4545.45	3802.28	3236.25	5893.91	0	0	4000	13888.9	0	2928.26	2547.77	0	2898.55	8782.94	5905.51	8602.15	3003	2024.29	0	2898.55	718.907
Carbamoyl-phosphate synthase (glutamine-hydrolyzing)	0	7882.88	3454.23	14271.2	9740.26	7604.56	5386	9433.96	11737.1	2564.1	2277.9	2447.98	2500	4587.16	18320.6	8902.08	7099.39	10227.3	6250	4878.05	8278.15	4350.98	3496.5	11834.3	2506.27	1801.8	4848.48	6472.49	6818.18	0	3236.25	3929.27	4454.34	14270	8000	8333.33	8771.93	1464.13	17834.4	13574.7	11594.2	5018.82	3937.01	12903.2	6006.01	8097.17	5333.33	15942	7189.07
Carbon-monoxide dehydrogenase (acceptor)	0	1126.13	8635.58	0	3246.75	0	3590.66	3773.58	9389.67	0	0	8567.93	0	0	1526.72	0	0	0	2083.33	24390.2	4966.89	725.163	0	0	0	0	0	0	2272.73	1901.14	0	0	0	0	0	0	877.193	0	0	4524.89	5797.1	0	0	2150.54	4004	1012.15	2666.67	5797.1	3594.54
CTP synthase (glutamine hydrolyzing)	0	4504.5	3454.23	2038.74	9740.26	11406.8	5386	3773.58	2347.42	7692.31	2277.9	2447.98	0	0	12213.7	0	0	6818.18	4166.67	0	4966.89	1450.33	0	3287.31	0	1801.8	4848.48	9708.74	0	0	3236.25	5893.91	2227.17	14270	0	0	7894.74	1464.13	11465	0	14492.8	5018.82	984.252	2150.54	4004	7085.02	8000	7246.38	5032.35
Cysteine synthase	0	4504.5	3454.23	2038.74	3246.75	0	3590.66	1886.79	9389.67	0	0	1223.99	0	4587.16	0	0	1014.2	6818.18	4166.67	0	9933.77	5801.31	0	1972.39	0	0	0	16181.2	0	7604.56	0	11787.8	0	1097.69	4000	0	1754.39	1464.13	0	0	5797.1	21330	4921.26	4301.08	4004	1012.15	8000	0	6470.17
Deleted entry	9803.92	16891.9	5181.35	1019.37	0	0	7181.33	0	14084.5	5128.21	9111.62	4895.96	10000	0	0	0	1014.2	1136.36	7638.89	0	18211.9	6526.47	3496.5	4602.24	22556.4	21621.6	0	6472.49	11363.6	1901.14	6472.49	9823.18	4454.34	0	4000	8333.33	7017.54	0	1273.89	0	0	3764.12	9842.52	5376.34	1001	0	0	0	1437.81
Diaminopimelate dehydrogenase	3267.97	1126.13	0	3058.1	3246.75	7604.56	14362.7	1886.79	25821.6	15384.6	0	2447.98	7500	0	1526.72	2967.36	6085.19	2272.73	6944.44	4878.05	9933.77	6526.47	3496.5	7889.55	17543.9	5405.41	9696.97	6472.49	4545.45	19011.4	3236.25	39292.7	20044.5	1097.69	0	0	3508.77	7320.64	3821.66	0	5797.1	7528.23	14763.8	1075.27	1001	1012.15	0	0	2875.63
Dihydroxy-acid dehydratase	0	1126.13	3454.23	3058.1	0	3802.28	3590.66	0	14084.5	0	0	1223.99	2500	0	1526.72	0	0	5681.82	2083.33	4878.05	3311.26	5801.31	3496.5	3944.77	5012.53	1801.8	1212.12	9708.74	0	0	0	0	0	2195.39	0	0	2631.58	0	2547.77	4524.89	14492.8	2509.41	0	3225.81	4004	1012.15	0	1449.28	2156.72
DNA-directed RNA polymerase	19607.8	65315.3	48359.2	82568.8	68181.8	34220.5	44883.3	50943.4	14084.5	46153.8	34168.6	63647.5	12500	18348.6	77862.6	74184	31440.2	81818.2	56944.4	9756.1	31457	52211.7	34965	53911.9	5012.53	14414.4	40000	25890	34090.9	7604.56	12945	11787.8	22271.7	104281	24000	41666.7	51754.4	26354.3	73885.4	40724	84058	20075.3	19685	77419.4	73073.1	80971.7	34666.7	68115.9	35945.4
DNA topoisomerase (ATP-hydrolyzing)	3267.97	2252.25	3454.23	9174.31	3246.75	0	3590.66	3773.58	0	0	2277.9	1223.99	0	0	6106.87	0	1014.2	7954.55	3472.22	0	0	4350.98	3496.5	4602.24	2506.27	0	6060.61	0	2272.73	0	0	0	0	8781.56	0	0	5263.16	0	7643.31	0	5797.1	1254.71	0	4301.08	8008.01	5060.73	5333.33	7246.38	3594.54
dTDP-glucose 4,6-dehydratase	0	2252.25	3454.23	3058.1	6493.51	3802.28	1795.33	9433.96	0	2564.1	4555.81	3671.97	0	0	1526.72	5934.72	0	3409.09	694.444	0	1655.63	1450.33	0	1972.39	0	0	3636.36	0	0	3802.28	0	1964.64	2227.17	3293.08	0	8333.33	4385.96	1464.13	2547.77	0	5797.1	1254.71	984.252	4301.08	3003	5060.73	0	1449.28	2875.63
Formate--tetrahydrofolate ligase	3267.97	18018	22452.5	2038.74	12987	7604.56	8976.66	15094.3	4694.84	23076.9	2277.9	18359.9	12500	0	9160.31	23738.9	1014.2	3409.09	5555.56	24390.2	8278.15	3625.82	10489.5	2629.85	0	3603.6	16969.7	3236.25	9090.91	0	22653.7	7858.55	15590.2	8781.56	12000	0	11403.5	13177.2	5095.54	4524.89	14492.8	2509.41	984.252	9677.42	12012	13157.9	13333.3	26087	10783.6
Fructose-bisphosphate aldolase	9803.92	10135.1	12089.8	8154.94	3246.75	11406.8	3590.66	7547.17	9389.67	10256.4	9111.62	6119.95	10000	13761.5	13740.5	2967.36	7099.39	10227.3	6944.44	9756.1	13245	12327.8	10489.5	6574.62	2506.27	1801.8	3636.36	16181.2	9090.91	0	12945	3929.27	6681.51	5488.47	16000	8333.33	5263.16	0	11465	4524.89	5797.1	7528.23	10826.8	9677.42	10010	3036.44	2666.67	8695.65	7907.98
Fructuronate reductase	0	5630.63	1727.12	2038.74	0	0	0	3773.58	0	0	11389.5	1223.99	0	0	4580.15	0	1014.2	3409.09	2083.33	0	6622.52	6526.47	0	1972.39	0	0	2424.24	0	4545.45	0	0	0	2227.17	0	0	0	2631.58	0	1273.89	0	2898.55	1254.71	0	4301.08	0	7085.02	0	1449.28	2156.72
Gluconate 5-dehydrogenase	6535.95	12387.4	6908.46	8154.94	16233.8	3802.28	7181.33	22641.5	7042.25	10256.4	11389.5	4895.96	7500	0	4580.15	8902.08	9127.79	7954.55	9722.22	0	6622.52	9427.12	0	9204.47	0	0	2424.24	6472.49	4545.45	0	3236.25	11787.8	2227.17	5488.47	4000	5555.56	10526.3	0	10191.1	4524.89	0	6273.53	11811	9677.42	9009.01	5060.73	0	4347.83	10064.7
Glucosamine-6-phosphate deaminase	3267.97	4504.5	6908.46	7135.58	9740.26	3802.28	5386	7547.17	0	2564.1	4555.81	6119.95	0	0	3053.44	8902.08	5070.99	10227.3	3472.22	0	0	4350.98	6993.01	7232.08	0	0	6060.61	0	0	0	0	0	0	5488.47	0	0	2631.58	7320.64	17834.4	4524.89	2898.55	2509.41	0	7526.88	2002	11133.6	2666.67	2898.55	5751.26
Glucose-1-phosphate adenylyltransferase	0	6756.76	5181.35	5096.84	0	3802.28	1795.33	3773.58	7042.25	0	0	1223.99	0	0	3053.44	2967.36	1014.2	3409.09	4861.11	4878.05	1655.63	5801.31	0	1314.92	0	0	0	0	0	0	0	1964.64	0	2195.39	0	0	5263.16	0	7643.31	0	2898.55	3764.12	2952.76	3225.81	6006.01	4048.58	0	2898.55	1437.81
Glucose-6-phosphate isomerase	22875.8	13513.5	15544	21406.7	25974	11406.8	7181.33	18867.9	28169	10256.4	22779	18359.9	10000	9174.31	19847.3	32640.9	23326.6	14772.7	17361.1	9756.1	21523.2	18129.1	13986	19723.9	35087.7	7207.21	9696.97	6472.49	15909.1	26616	19417.5	29469.5	77951	15367.7	12000	13888.9	13157.9	8784.77	30573.2	4524.89	23188.4	27603.5	39370.1	15053.8	16016	27327.9	10666.7	18840.6	17972.7
Glucuronate isomerase	29411.8	9009.01	29361	12232.4	0	7604.56	17953.3	0	21126.8	46153.8	11389.5	17135.9	75000	73394.5	6106.87	2967.36	56795.1	7954.55	15972.2	107317	18211.9	31907.2	20979	23011.2	80200.5	43243.2	15757.6	29126.2	27272.7	66539.9	55016.2	45186.6	37861.9	2195.39	60000	47222.2	10526.3	38067.3	11465	27149.3	5797.1	36386.4	50196.9	7526.88	9009.01	2024.29	13333.3	0	11502.5
Glutamate--ammonia ligase	0	2252.25	1727.12	3058.1	3246.75	3802.28	3590.66	1886.79	0	0	0	2447.98	2500	18348.6	1526.72	2967.36	7099.39	3409.09	8333.33	0	3311.26	1450.33	3496.5	1972.39	0	1801.8	4848.48	0	0	3802.28	0	0	0	3293.08	4000	27777.8	3508.77	1464.13	0	0	8695.65	31367.6	984.252	1075.27	32032	4048.58	0	7246.38	5032.35
Glutamate--tRNA ligase	0	1126.13	0	7135.58	0	0	0	3773.58	0	2564.1	4555.81	0	0	0	4580.15	0	0	6818.18	2083.33	0	0	3625.82	3496.5	1972.39	0	0	2424.24	16181.2	0	0	0	1964.64	0	4390.78	0	2777.78	1754.39	0	11465	0	14492.8	1254.71	984.252	4301.08	0	6072.87	2666.67	1449.28	2156.72
Glutamate dehydrogenase	78431.4	16891.9	8635.58	4077.47	29220.8	49429.7	23339.3	16981.1	28169	48717.9	47836	24479.8	17500	0	29007.6	38575.7	26369.2	6818.18	18055.6	58536.6	16556.3	15228.4	55944.1	23668.6	17543.9	61261.3	95757.6	25890	50000	11406.8	55016.2	17681.7	11135.9	29637.8	12000	8333.33	27193	52708.6	2547.77	104072	11594.2	12547.1	23622	13978.5	16016	13157.9	80000	42029	33788.6
Glutamate dehydrogenase (NAD(P)(+))	19607.8	9009.01	29361	11213	29220.8	57034.2	25134.6	33962.3	25821.6	15384.6	25056.9	39167.7	5000	0	51908.4	26706.2	12170.4	11363.6	22222.2	19512.2	24834.4	12327.8	27972	24983.6	5012.53	19819.8	52121.2	38835	9090.91	13308	16181.2	27504.9	6681.51	34028.5	12000	11111.1	25438.6	43923.9	14012.7	18099.5	46376.8	26348.8	3937.01	22580.6	19019	24291.5	64000	28985.5	31631.9
Glyceraldehyde-3-phosphate dehydrogenase (phosphorylating)	6535.95	6756.76	6908.46	5096.84	12987	22813.7	8976.66	7547.17	16431.9	7692.31	4555.81	6119.95	20000	142202	3053.44	14836.8	45638.9	15909.1	9027.78	43902.4	1655.63	11602.6	20979	16436.6	15037.6	10810.8	18181.8	12945	11363.6	17110.3	9708.74	9823.18	26726.1	2195.39	16000	16666.7	19298.2	8784.77	7643.31	13574.7	2898.55	10037.6	25590.6	5376.34	14014	5060.73	10666.7	1449.28	9345.79
Glycine--tRNA ligase	0	4504.5	6908.46	4077.47	22727.3	19011.4	5386	1886.79	0	2564.1	2277.9	3671.97	0	0	3053.44	14836.8	2028.4	10227.3	2777.78	4878.05	4966.89	4350.98	3496.5	5917.16	0	0	3636.36	3236.25	0	0	0	1964.64	4454.34	8781.56	4000	2777.78	4385.96	4392.39	7643.31	0	17391.3	5018.82	984.252	5376.34	7007.01	8097.17	0	8695.65	5032.35
Glycine C-acetyltransferase	9803.92	6756.76	12089.8	14271.2	19480.5	22813.7	14362.7	7547.17	9389.67	15384.6	6833.71	19583.8	12500	13761.5	13740.5	35608.3	15213	6818.18	11805.6	14634.1	14900.7	10152.3	27972	9861.93	10025.1	21621.6	18181.8	19417.5	13636.4	9505.7	16181.2	9823.18	0	20856.2	20000	8333.33	20175.4	16105.4	14012.7	18099.5	0	10037.6	7874.02	17204.3	11011	14170	13333.3	14492.8	9345.79
Glycine dehydrogenase (aminomethyl-transferring)	6535.95	1126.13	0	0	3246.75	3802.28	7181.33	0	2347.42	2564.1	11389.5	3671.97	0	13761.5	0	2967.36	5070.99	0	4166.67	0	1655.63	2900.65	3496.5	7232.08	5012.53	14414.4	8484.85	0	15909.1	32319.4	0	5893.91	2227.17	0	0	0	3508.77	10248.9	0	9049.77	0	0	2952.76	0	1001	0	5333.33	1449.28	3594.54
Glycine hydroxymethyltransferase	6535.95	7882.88	6908.46	3058.1	16233.8	11406.8	14362.7	16981.1	7042.25	2564.1	9111.62	8567.93	5000	18348.6	18320.6	29673.6	5070.99	5681.82	13888.9	0	4966.89	7976.79	6993.01	9204.47	2506.27	1801.8	13333.3	9708.74	2272.73	0	6472.49	3929.27	2227.17	13172.3	8000	8333.33	14912.3	13177.2	7643.31	9049.77	14492.8	1254.71	1968.5	12903.2	15015	23279.4	13333.3	15942	13659.2
Glycogen phosphorylase	3267.97	3378.38	0	3058.1	3246.75	11406.8	1795.33	7547.17	0	2564.1	2277.9	1223.99	2500	0	3053.44	5934.72	7099.39	3409.09	5555.56	0	3311.26	2900.65	3496.5	3287.31	2506.27	5405.41	0	3236.25	4545.45	0	3236.25	0	0	6586.17	0	22222.2	5263.16	2928.26	2547.77	4524.89	0	12547.1	984.252	1075.27	7007.01	3036.44	2666.67	14492.8	2156.72
GMP synthase (glutamine-hydrolyzing)	0	3378.38	0	5096.84	3246.75	0	1795.33	3773.58	0	0	2277.9	4895.96	0	0	3053.44	0	4056.8	9090.91	3472.22	4878.05	3311.26	5076.14	0	7232.08	0	0	2424.24	0	0	0	0	0	0	7683.86	0	0	3508.77	1464.13	10191.1	0	5797.1	2509.41	1968.5	4301.08	5005.01	5060.73	0	4347.83	5032.35
H(+)-transporting two-sector ATPase	9803.92	24774.8	13816.9	36697.2	9740.26	11406.8	16158	26415.1	4694.84	10256.4	4555.81	13463.9	0	41284.4	33587.8	17804.2	22312.4	56818.2	18055.6	14634.1	4966.89	16678.8	13986	21696.3	0	1801.8	15757.6	16181.2	6818.18	0	6472.49	3929.27	0	27442.4	0	13888.9	22807	5856.52	45859.9	4524.89	46376.8	18820.6	5905.51	40860.2	28028	46558.7	10666.7	27536.2	23723.9
Histidine--tRNA ligase	3267.97	2252.25	1727.12	3058.1	0	11406.8	1795.33	7547.17	0	0	4555.81	3671.97	2500	0	3053.44	5934.72	3042.6	4545.45	694.444	0	1655.63	2175.49	3496.5	2629.85	0	1801.8	4848.48	0	2272.73	0	0	3929.27	2227.17	5488.47	0	0	877.193	4392.39	3821.66	4524.89	5797.1	0	0	5376.34	1001	4048.58	8000	8695.65	2156.72
IMP cyclohydrolase	0	4504.5	5181.35	0	3246.75	0	1795.33	1886.79	0	0	0	2447.98	2500	4587.16	1526.72	2967.36	1014.2	0	2083.33	9756.1	0	725.163	0	657.462	0	0	2424.24	0	0	0	0	1964.64	2227.17	1097.69	0	0	1754.39	0	0	0	5797.1	0	984.252	1075.27	5005.01	0	0	2898.55	2156.72
IMP dehydrogenase	0	10135.1	8635.58	12232.4	16233.8	11406.8	7181.33	1886.79	14084.5	0	4555.81	2447.98	5000	0	4580.15	11869.4	2028.4	11363.6	9027.78	0	8278.15	8701.96	3496.5	9861.93	2506.27	1801.8	4848.48	3236.25	4545.45	1901.14	0	5893.91	11135.9	5488.47	0	13888.9	5263.16	1464.13	6369.43	0	23188.4	3764.12	2952.76	12903.2	5005.01	3036.44	0	1449.28	3594.54
Isocitrate dehydrogenase (NADP(+))	3267.97	1126.13	1727.12	8154.94	0	3802.28	1795.33	1886.79	4694.84	0	4555.81	3671.97	0	9174.31	3053.44	8902.08	7099.39	6818.18	2083.33	4878.05	1655.63	8701.96	0	5917.16	2506.27	0	2424.24	3236.25	0	0	0	1964.64	4454.34	5488.47	4000	5555.56	0	5856.52	7643.31	0	5797.1	3764.12	9842.52	2150.54	8008.01	2024.29	5333.33	4347.83	7189.07
Ketol-acid reductoisomerase (NADP(+))	0	11261.3	17271.2	6116.21	6493.51	3802.28	21544	11320.8	21126.8	2564.1	4555.81	22031.8	17500	0	7633.59	2967.36	9127.79	9090.91	27777.8	14634.1	26490.1	21029.7	0	12491.8	32581.5	0	12121.2	6472.49	9090.91	20912.5	12945	13752.5	26726.1	6586.17	52000	2777.78	11403.5	2928.26	8917.2	0	8695.65	21330	30511.8	10752.7	15015	19230.8	0	14492.8	20848.3
L-arabinose isomerase	9803.92	7882.88	24179.6	6116.21	3246.75	0	14362.7	1886.79	25821.6	46153.8	11389.5	29375.8	35000	0	3053.44	5934.72	28397.6	2272.73	12500	29268.3	11589.4	18854.2	6993.01	19066.4	35087.7	7207.21	10909.1	22653.7	13636.4	38022.8	29126.2	45186.6	24498.9	2195.39	32000	0	7017.54	16105.4	2547.77	0	2898.55	8782.94	34448.8	2150.54	8008.01	5060.73	0	2898.55	10783.6
L-fucose isomerase	29411.8	9009.01	13816.9	12232.4	3246.75	15209.1	8976.66	0	28169	74359	4555.81	13463.9	15000	50458.7	0	0	13184.6	9090.91	9722.22	29268.3	21523.2	10877.4	10489.5	15779.1	47619	16216.2	7272.73	22653.7	20454.5	28517.1	22653.7	47151.3	40089.1	3293.08	12000	8333.33	7894.74	20497.8	3821.66	9049.77	2898.55	23839.4	30511.8	10752.7	11011	3036.44	13333.3	1449.28	9345.79
L-rhamnose isomerase	16339.9	4504.5	6908.46	3058.1	9740.26	7604.56	14362.7	3773.58	35211.3	5128.21	11389.5	12239.9	7500	0	3053.44	0	17241.4	5681.82	10416.7	34146.3	11589.4	17403.9	13986	13806.7	27568.9	27027	9696.97	16181.2	13636.4	36121.7	3236.25	21611	2227.17	7683.86	16000	0	7017.54	11713	3821.66	9049.77	2898.55	3764.12	41338.6	1075.27	6006.01	0	16000	2898.55	10064.7
Lactaldehyde reductase	0	4504.5	1727.12	7135.58	0	0	1795.33	1886.79	0	2564.1	6833.71	1223.99	7500	45871.6	3053.44	0	1014.2	3409.09	4861.11	0	3311.26	2175.49	0	4602.24	2506.27	1801.8	4848.48	0	2272.73	1901.14	0	1964.64	15590.2	3293.08	0	0	2631.58	0	2547.77	0	0	0	3937.01	5376.34	8008.01	4048.58	2666.67	5797.1	3594.54
Leucine--tRNA ligase	3267.97	3378.38	0	11213	6493.51	0	5386	7547.17	0	0	2277.9	6119.95	0	0	6106.87	5934.72	0	7954.55	2083.33	0	0	4350.98	0	3944.77	0	0	2424.24	9708.74	2272.73	0	0	0	0	5488.47	0	11111.1	1754.39	1464.13	8917.2	0	2898.55	3764.12	1968.5	3225.81	4004	3036.44	5333.33	2898.55	1437.81
LL-diaminopimelate aminotransferase	0	6756.76	3454.23	2038.74	3246.75	0	1795.33	3773.58	2347.42	0	6833.71	2447.98	2500	0	3053.44	0	1014.2	3409.09	3472.22	0	8278.15	5801.31	3496.5	3944.77	2506.27	1801.8	0	3236.25	0	3802.28	6472.49	0	0	3293.08	4000	16666.7	2631.58	0	3821.66	0	2898.55	12547.1	984.252	7526.88	8008.01	7085.02	2666.67	10144.9	3594.54
Lysine--tRNA ligase	0	0	0	12232.4	0	7604.56	1795.33	1886.79	0	2564.1	0	2447.98	0	22935.8	7633.59	0	2028.4	9090.91	2083.33	0	1655.63	2175.49	0	1972.39	0	0	1212.12	0	0	0	0	1964.64	0	1097.69	0	2777.78	877.193	1464.13	14012.7	4524.89	8695.65	0	984.252	7526.88	2002	5060.73	0	1449.28	1437.81
Malate dehydrogenase	52287.6	16891.9	24179.6	2038.74	19480.5	22813.7	37702	1886.79	14084.5	43589.7	27334.9	35495.7	57500	18348.6	6106.87	23738.9	24340.8	15909.1	14583.3	48780.5	18211.9	19579.4	31468.5	24326.1	30075.2	68468.5	21818.2	12945	43181.8	38022.8	19417.5	49115.9	51224.9	21953.9	36000	36111.1	26315.8	45388	1273.89	40724	8695.65	23839.4	30511.8	8602.15	15015	6072.87	42666.7	10144.9	25161.8
Mannonate dehydratase	0	1126.13	0	0	0	0	7181.33	3773.58	2347.42	0	13667.4	1223.99	2500	13761.5	1526.72	0	1014.2	1136.36	694.444	0	4966.89	725.163	0	657.462	5012.53	0	0	0	0	0	0	0	2227.17	2195.39	0	5555.56	877.193	0	2547.77	0	0	2509.41	1968.5	2150.54	3003	3036.44	0	2898.55	1437.81
Methionine--tRNA ligase	6535.95	5630.63	3454.23	10193.7	9740.26	7604.56	5386	3773.58	4694.84	0	4555.81	2447.98	2500	4587.16	9160.31	11869.4	1014.2	5681.82	5555.56	0	3311.26	3625.82	10489.5	3944.77	2506.27	3603.6	4848.48	16181.2	6818.18	0	3236.25	1964.64	6681.51	8781.56	0	2777.78	3508.77	4392.39	14012.7	4524.89	20289.9	0	4921.26	6451.61	6006.01	4048.58	8000	15942	7907.98
Methionine adenosyltransferase	0	10135.1	3454.23	7135.58	16233.8	0	5386	1886.79	4694.84	5128.21	2277.9	0	7500	0	1526.72	11869.4	4056.8	4545.45	4861.11	0	4966.89	5801.31	0	8547.01	5012.53	7207.21	1212.12	9708.74	2272.73	11406.8	6472.49	11787.8	11135.9	2195.39	16000	2777.78	7017.54	5856.52	6369.43	4524.89	5797.1	2509.41	8858.27	10752.7	4004	2024.29	0	2898.55	718.907
Methylglyoxal synthase	3267.97	2252.25	1727.12	2038.74	0	0	5386	7547.17	0	2564.1	4555.81	1223.99	2500	0	7633.59	0	0	1136.36	1388.89	4878.05	4966.89	2900.65	0	3287.31	5012.53	1801.8	3636.36	0	2272.73	0	3236.25	0	2227.17	0	8000	2777.78	4385.96	2928.26	1273.89	0	2898.55	0	984.252	2150.54	1001	4048.58	8000	4347.83	3594.54
Monosaccharide-transporting ATPase	3267.97	3378.38	6908.46	8154.94	3246.75	0	0	5660.38	7042.25	5128.21	0	2447.98	2500	0	3053.44	5934.72	4056.8	3409.09	2777.78	0	4966.89	4350.98	0	1314.92	0	0	2424.24	0	2272.73	0	0	1964.64	4454.34	1097.69	0	5555.56	3508.77	0	8917.2	0	0	3764.12	3937.01	2150.54	2002	3036.44	0	1449.28	4313.44
N-acetylneuraminate lyase	3267.97	6756.76	1727.12	4077.47	0	0	3590.66	0	4694.84	10256.4	0	1223.99	5000	13761.5	1526.72	0	5070.99	2272.73	3472.22	14634.1	3311.26	2900.65	3496.5	3944.77	2506.27	9009.01	0	12945	6818.18	1901.14	3236.25	0	0	0	0	2777.78	2631.58	2928.26	2547.77	4524.89	0	0	6889.76	4301.08	2002	0	2666.67	0	718.907
NADH:ubiquinone reductase (Na(+)-transporting)	0	4504.5	5181.35	8154.94	6493.51	7604.56	5386	9433.96	0	2564.1	4555.81	7343.94	0	0	10687	5934.72	4056.8	6818.18	7638.89	0	3311.26	2175.49	0	4602.24	0	3603.6	9696.97	6472.49	0	1901.14	0	3929.27	0	10976.9	0	0	7894.74	5856.52	6369.43	4524.89	17391.3	2509.41	2952.76	4301.08	7007.01	4048.58	16000	5797.1	8626.89
Orotidine-5'-phosphate decarboxylase	6535.95	1126.13	5181.35	2038.74	3246.75	3802.28	8976.66	1886.79	4694.84	2564.1	0	4895.96	2500	0	4580.15	0	3042.6	1136.36	4861.11	19512.2	3311.26	4350.98	0	3944.77	7518.8	1801.8	4848.48	0	4545.45	7604.56	3236.25	5893.91	6681.51	5488.47	4000	0	877.193	7320.64	3821.66	0	0	3764.12	6889.76	3225.81	1001	2024.29	0	1449.28	4313.44
Oxaloacetate decarboxylase	0	9009.01	6908.46	9174.31	12987	3802.28	5386	11320.8	2347.42	2564.1	0	3671.97	2500	0	10687	11869.4	0	5681.82	4861.11	4878.05	1655.63	1450.33	0	2629.85	0	0	1212.12	3236.25	4545.45	0	3236.25	0	0	3293.08	0	8333.33	2631.58	0	6369.43	0	5797.1	0	2952.76	7526.88	3003	6072.87	0	11594.2	9345.79
Peptidylprolyl isomerase	0	12387.4	10362.7	14271.2	12987	34220.5	23339.3	18867.9	9389.67	2564.1	4555.81	20807.8	7500	50458.7	18320.6	20771.5	26369.2	17045.5	15277.8	9756.1	8278.15	15953.6	10489.5	20381.3	10025.1	10810.8	16969.7	3236.25	0	3802.28	6472.49	1964.64	4454.34	27442.4	4000	8333.33	11403.5	16105.4	14012.7	36199.1	8695.65	8782.94	16732.3	10752.7	22022	29352.2	8000	23188.4	17253.8
Phenylalanine--tRNA ligase	3267.97	3378.38	1727.12	7135.58	3246.75	3802.28	5386	9433.96	2347.42	5128.21	6833.71	2447.98	0	9174.31	6106.87	11869.4	4056.8	6818.18	2083.33	0	1655.63	2175.49	0	3287.31	0	0	4848.48	6472.49	2272.73	0	0	1964.64	0	8781.56	0	0	5263.16	2928.26	6369.43	4524.89	5797.1	2509.41	1968.5	2150.54	5005.01	7085.02	10666.7	21739.1	5751.26
Phosphate acetyltransferase	16339.9	10135.1	6908.46	7135.58	0	3802.28	5386	1886.79	4694.84	2564.1	6833.71	4895.96	2500	0	3053.44	0	3042.6	9090.91	2777.78	4878.05	4966.89	5076.14	6993.01	3287.31	0	10810.8	4848.48	0	9090.91	1901.14	12945	5893.91	4454.34	5488.47	4000	0	8771.93	4392.39	6369.43	4524.89	2898.55	0	5905.51	4301.08	7007.01	7085.02	2666.67	1449.28	2875.63
Phosphoenolpyruvate carboxykinase (ATP)	94771.2	52927.9	79447.3	67278.3	68181.8	53231.9	64632	41509.4	21126.8	82051.3	31890.7	48959.6	57500	18348.6	54961.8	50445.1	86206.9	69318.2	72916.7	24390.2	44702	70340.8	52447.6	80210.4	57644.1	115315	29090.9	58252.4	68181.8	66539.9	74433.7	84479.4	80178.2	43907.8	68000	50000	87719.3	54172.8	57324.8	85972.9	49275.4	80301.1	43307.1	65591.4	34034	69838.1	26666.7	21739.1	61107.1
Phosphogluconate dehydrogenase (NADP(+)-dependent, decarboxylating)	3267.97	1126.13	3454.23	0	3246.75	7604.56	5386	9433.96	0	0	4555.81	2447.98	0	4587.16	0	2967.36	3042.6	1136.36	694.444	4878.05	3311.26	0	0	2629.85	0	1801.8	8484.85	0	2272.73	0	3236.25	0	0	0	4000	0	877.193	2928.26	1273.89	18099.5	0	0	984.252	0	1001	0	2666.67	2898.55	2156.72
Phosphoglycerate kinase	13071.9	42792.8	50086.4	53007.1	51948.1	49429.7	26930	47169.8	37558.7	33333.3	27334.9	33047.7	10000	9174.31	41221.4	38575.7	46653.1	52272.7	38888.9	9756.1	24834.4	39884	17482.5	32215.6	2506.27	9009.01	26666.7	19417.5	22727.3	15209.1	22653.7	29469.5	17817.4	57080.1	24000	36111.1	37719.3	23426.1	44586	18099.5	40579.7	32622.3	34448.8	62365.6	43043	65789.5	21333.3	37681.2	46729
Phosphoglycerate mutase (2,3-diphosphoglycerate-dependent)	0	2252.25	0	0	0	3802.28	0	9433.96	0	2564.1	9111.62	1223.99	0	0	0	0	2028.4	0	694.444	0	1655.63	0	0	0	0	1801.8	4848.48	0	0	3802.28	3236.25	1964.64	0	2195.39	0	2777.78	877.193	1464.13	0	0	0	2509.41	984.252	1075.27	1001	5060.73	5333.33	5797.1	718.907
Phosphoglycerate mutase (2,3-diphosphoglycerate-independent)	29411.8	9009.01	15544	8154.94	9740.26	22813.7	8976.66	7547.17	16431.9	12820.5	20501.1	9791.92	20000	4587.16	13740.5	14836.8	7099.39	7954.55	10416.7	9756.1	16556.3	5076.14	20979	7889.55	12531.3	19819.8	15757.6	29126.2	18181.8	11406.8	9708.74	13752.5	17817.4	9879.25	8000	11111.1	15789.5	8784.77	8917.2	36199.1	17391.3	23839.4	6889.76	9677.42	20020	7085.02	18666.7	15942	10783.6
Phosphomannomutase	3267.97	3378.38	1727.12	4077.47	6493.51	0	0	3773.58	14084.5	2564.1	4555.81	2447.98	2500	0	7633.59	0	2028.4	3409.09	3472.22	0	8278.15	5076.14	3496.5	657.462	0	0	0	3236.25	4545.45	1901.14	0	1964.64	4454.34	1097.69	4000	8333.33	1754.39	0	5095.54	0	0	3764.12	2952.76	2150.54	4004	1012.15	0	0	2875.63
Phosphopyruvate hydratase	6535.95	13513.5	25906.7	7135.58	3246.75	19011.4	8976.66	22641.5	2347.42	0	45558.1	18359.9	15000	50458.7	9160.31	5934.72	30426	23863.6	20138.9	14634.1	18211.9	26831	10489.5	25641	2506.27	21621.6	8484.85	9708.74	22727.3	32319.4	35598.7	0	4454.34	24149.3	16000	38888.9	14035.1	5856.52	8917.2	18099.5	5797.1	33877	18700.8	23655.9	22022	13157.9	8000	10144.9	22286.1
Phosphoribosylaminoimidazolecarboxamide formyltransferase	0	5630.63	5181.35	3058.1	3246.75	0	1795.33	1886.79	0	0	0	4895.96	2500	4587.16	1526.72	2967.36	1014.2	3409.09	4861.11	9756.1	0	725.163	0	1972.39	0	0	3636.36	0	0	0	0	1964.64	4454.34	3293.08	0	0	4385.96	1464.13	2547.77	0	8695.65	1254.71	2952.76	2150.54	7007.01	2024.29	0	2898.55	2156.72
Phosphoribosylaminoimidazolesuccinocarboxamide synthase	26143.8	16891.9	10362.7	15290.5	12987	15209.1	14362.7	20754.7	7042.25	5128.21	9111.62	15911.9	7500	0	21374	14836.8	4056.8	17045.5	11111.1	0	13245	9427.12	27972	5259.7	2506.27	10810.8	9696.97	22653.7	9090.91	3802.28	6472.49	1964.64	2227.17	18660.8	8000	16666.7	12280.7	2928.26	12738.9	9049.77	17391.3	7528.23	7874.02	15053.8	12012	14170	8000	26087	5751.26
Phosphoribosylformylglycinamidine synthase	9803.92	14639.6	8635.58	14271.2	9740.26	11406.8	8976.66	9433.96	7042.25	12820.5	13667.4	9791.92	0	0	15267.2	11869.4	7099.39	14772.7	11805.6	0	8278.15	6526.47	10489.5	9204.47	7518.8	5405.41	3636.36	19417.5	2272.73	3802.28	3236.25	1964.64	2227.17	5488.47	4000	2777.78	8771.93	7320.64	15286.6	0	14492.8	2509.41	4921.26	15053.8	11011	7085.02	5333.33	10144.9	3594.54
Phosphoserine transaminase	32679.7	10135.1	37996.5	16309.9	3246.75	22813.7	41292.6	16981.1	44600.9	20512.8	43280.2	33047.7	95000	0	4580.15	2967.36	35497	18181.8	29166.7	43902.4	26490.1	29006.5	24475.5	36160.4	97744.4	32432.4	10909.1	45307.4	36363.6	119772	35598.7	33398.8	35634.7	10976.9	124000	13888.9	23684.2	35139.1	17834.4	27149.3	8695.65	28858.2	62992.1	20430.1	16016	11133.6	29333.3	11594.2	15097.1
Polyribonucleotide nucleotidyltransferase	6535.95	19144.1	10362.7	21406.7	16233.8	26616	19748.7	18867.9	4694.84	7692.31	13667.4	18359.9	0	18348.6	16793.9	8902.08	20284	18181.8	12500	0	9933.77	13052.9	0	15779.1	0	0	14545.5	6472.49	6818.18	0	0	5893.91	2227.17	28540.1	0	0	15789.5	8784.77	19108.3	0	20289.9	7528.23	4921.26	15053.8	23023	18218.6	18666.7	17391.3	18691.6
Protein-synthesizing GTPase	3267.97	15765.8	8635.58	19368	12987	11406.8	12567.3	18867.9	7042.25	0	9111.62	8567.93	2500	0	13740.5	17804.2	8113.59	14772.7	11111.1	4878.05	16556.3	7976.79	0	7889.55	0	0	4848.48	6472.49	6818.18	3802.28	6472.49	0	2227.17	6586.17	0	2777.78	7017.54	0	8917.2	0	8695.65	6273.53	7874.02	8602.15	6006.01	3036.44	2666.67	11594.2	7907.98
Purine-nucleoside phosphorylase	6535.95	4504.5	1727.12	2038.74	3246.75	11406.8	1795.33	1886.79	11737.1	5128.21	4555.81	0	15000	4587.16	0	0	6085.19	3409.09	6250	0	8278.15	6526.47	3496.5	7889.55	12531.3	10810.8	8484.85	3236.25	6818.18	22813.7	12945	7858.55	11135.9	0	12000	8333.33	4385.96	0	2547.77	0	0	5018.82	8858.27	4301.08	1001	0	0	1449.28	2156.72
Pyruvate, phosphate dikinase	32679.7	40540.5	18998.3	48929.7	19480.5	11406.8	14362.7	49056.6	30516.4	15384.6	25056.9	24479.8	15000	0	30534.4	29673.6	34482.8	20454.5	36805.6	29268.3	57947	26831	41958	24983.6	10025.1	10810.8	14545.5	16181.2	20454.5	3802.28	42071.2	11787.8	24498.9	20856.2	20000	97222.2	35087.7	13177.2	34394.9	40724	31884.1	21330	14763.8	38709.7	49049	45546.6	13333.3	37681.2	38821
Ribose-phosphate diphosphokinase	0	4504.5	1727.12	10193.7	3246.75	0	3590.66	3773.58	2347.42	2564.1	0	1223.99	0	0	9160.31	2967.36	2028.4	6818.18	3472.22	0	1655.63	3625.82	0	2629.85	0	1801.8	0	3236.25	0	0	0	0	2227.17	3293.08	0	0	3508.77	0	7643.31	0	0	2509.41	5905.51	6451.61	5005.01	3036.44	0	2898.55	3594.54
Sirohydrochlorin cobaltochelatase	0	5630.63	3454.23	0	3246.75	0	0	3773.58	0	2564.1	0	7343.94	0	0	1526.72	2967.36	0	2272.73	3472.22	0	3311.26	725.163	6993.01	657.462	2506.27	0	2424.24	0	0	0	3236.25	0	2227.17	6586.17	0	2777.78	1754.39	2928.26	0	0	0	1254.71	984.252	0	2002	9109.31	2666.67	0	718.907
Starch synthase	0	9009.01	3454.23	5096.84	6493.51	0	1795.33	0	9389.67	5128.21	2277.9	3671.97	2500	0	6106.87	2967.36	3042.6	3409.09	4861.11	4878.05	3311.26	5076.14	3496.5	657.462	0	0	0	3236.25	0	0	0	0	0	1097.69	0	2777.78	3508.77	1464.13	7643.31	0	5797.1	0	5905.51	5376.34	2002	2024.29	0	7246.38	3594.54
Succinyl-diaminopimelate desuccinylase	9803.92	3378.38	5181.35	1019.37	3246.75	0	1795.33	1886.79	4694.84	2564.1	13667.4	1223.99	10000	0	1526.72	0	1014.2	2272.73	1388.89	0	4966.89	2175.49	10489.5	1314.92	5012.53	12612.6	2424.24	9708.74	9090.91	1901.14	6472.49	5893.91	11135.9	0	4000	2777.78	3508.77	0	2547.77	13574.7	0	2509.41	2952.76	2150.54	4004	1012.15	0	0	2875.63
Superoxide dismutase	13071.9	4504.5	10362.7	1019.37	9740.26	22813.7	10772	18867.9	14084.5	2564.1	25056.9	6119.95	7500	45871.6	4580.15	5934.72	19269.8	6818.18	6250	29268.3	4966.89	6526.47	20979	8547.01	5012.53	36036	24242.4	0	11363.6	11406.8	25890	5893.91	2227.17	4390.78	20000	2777.78	7017.54	29282.6	1273.89	22624.4	5797.1	6273.53	10826.8	7526.88	3003	0	24000	4347.83	12221.4
Tagaturonate reductase	13071.9	4504.5	10362.7	5096.84	6493.51	11406.8	10772	15094.3	14084.5	2564.1	22779	6119.95	7500	4587.16	13740.5	8902.08	7099.39	4545.45	6250	0	14900.7	12327.8	17482.5	11834.3	5012.53	10810.8	3636.36	6472.49	22727.3	1901.14	0	7858.55	4454.34	12074.6	8000	16666.7	9649.12	5856.52	11465	9049.77	8695.65	3764.12	6889.76	5376.34	9009.01	7085.02	10666.7	21739.1	9345.79
Threonine--tRNA ligase	0	1126.13	1727.12	6116.21	3246.75	0	1795.33	1886.79	0	5128.21	2277.9	4895.96	2500	4587.16	9160.31	0	0	3409.09	2083.33	0	4966.89	2175.49	6993.01	2629.85	5012.53	0	2424.24	3236.25	2272.73	1901.14	3236.25	1964.64	0	3293.08	4000	8333.33	0	4392.39	5095.54	4524.89	5797.1	3764.12	1968.5	4301.08	6006.01	0	0	1449.28	1437.81
Transaldolase	6535.95	3378.38	5181.35	0	0	7604.56	0	0	7042.25	2564.1	4555.81	6119.95	0	32110.1	0	2967.36	9127.79	1136.36	2083.33	24390.2	8278.15	3625.82	10489.5	657.462	0	3603.6	0	0	9090.91	5703.42	0	7858.55	13363	6586.17	0	0	1754.39	5856.52	0	0	0	1254.71	9842.52	4301.08	6006.01	1012.15	0	2898.55	2156.72
Transferred entry: 1.3.8.1	0	13513.5	1727.12	4077.47	12987	0	1795.33	11320.8	4694.84	5128.21	2277.9	3671.97	5000	0	10687	5934.72	0	4545.45	7638.89	0	11589.4	8701.96	0	1314.92	0	1801.8	3636.36	3236.25	6818.18	1901.14	6472.49	0	4454.34	0	0	0	7017.54	0	5095.54	0	11594.2	1254.71	3937.01	9677.42	4004	9109.31	0	11594.2	3594.54
Transketolase	3267.97	5630.63	3454.23	2038.74	9740.26	7604.56	7181.33	0	11737.1	5128.21	9111.62	7343.94	0	41284.4	6106.87	8902.08	5070.99	3409.09	5555.56	0	9933.77	7251.63	3496.5	7232.08	2506.27	7207.21	6060.61	0	11363.6	1901.14	0	1964.64	6681.51	9879.25	0	2777.78	7017.54	8784.77	2547.77	4524.89	5797.1	6273.53	6889.76	7526.88	7007.01	5060.73	10666.7	11594.2	5751.26
Triose-phosphate isomerase	65359.5	21396.4	25906.7	43832.8	9740.26	38022.8	30520.6	9433.96	9389.67	53846.2	29612.8	19583.8	40000	18348.6	16793.9	11869.4	38539.6	39772.7	16666.7	53658.5	23178.8	33357.5	34965	24326.1	105263	50450.5	16969.7	61488.7	50000	47528.5	55016.2	68762.3	51224.9	18660.8	44000	30555.6	17543.9	52708.6	42038.2	63348.4	20289.9	42660	26574.8	36559.1	16016	24291.5	53333.3	13043.5	19410.5
Tripeptide aminopeptidase	6535.95	1126.13	1727.12	1019.37	3246.75	3802.28	0	3773.58	0	0	2277.9	1223.99	0	13761.5	1526.72	5934.72	5070.99	0	0	0	1655.63	2175.49	6993.01	1972.39	0	1801.8	4848.48	0	4545.45	0	3236.25	1964.64	0	7683.86	0	0	4385.96	4392.39	1273.89	4524.89	0	1254.71	0	0	3003	1012.15	5333.33	1449.28	3594.54
Tyrosine--tRNA ligase	0	1126.13	0	1019.37	0	0	0	0	2347.42	0	0	3671.97	0	0	3053.44	0	1014.2	1136.36	1388.89	0	1655.63	725.163	0	1972.39	2506.27	1801.8	1212.12	0	4545.45	0	0	0	0	6586.17	0	2777.78	877.193	1464.13	3821.66	0	2898.55	1254.71	0	2150.54	3003	1012.15	0	2898.55	2875.63
UDP-glucose 4-epimerase	0	4504.5	1727.12	3058.1	6493.51	3802.28	3590.66	1886.79	2347.42	0	2277.9	1223.99	0	0	1526.72	0	1014.2	1136.36	694.444	0	3311.26	725.163	0	657.462	0	0	1212.12	3236.25	4545.45	0	0	1964.64	0	1097.69	4000	2777.78	877.193	0	2547.77	0	0	2509.41	984.252	2150.54	4004	1012.15	0	2898.55	1437.81
Xylose isomerase	45751.6	20270.3	39723.7	0	25974	19011.4	41292.6	11320.8	42253.5	48717.9	34168.6	35495.7	90000	9174.31	0	11869.4	24340.8	0	33333.3	63414.6	28145.7	31182	90909.1	30900.7	77694.2	84684.7	71515.2	3236.25	40909.1	66539.9	100324	70726.9	37861.9	20856.2	56000	22222.2	24561.4	114202	0	13574.7	0	45169.4	43307.1	4301.08	15015	9109.31	80000	0	50323.5
[truncated: 153 more columns]

[truncated: 4 more sheets: Table S10, Table S11, Table S12, Table S13]
